# Supplementary material for: Myocardium miRNA Analysis Reveals Potential Biomarkers of Sudden Coronary Death in Rats
Source: Curr Issues Mol Biol. 2025 Oct 28;47(11):889. doi: 10.3390/cimb47110889 (PMC12651007; doi:10.3390/cimb47110889)
Supplement: Supplementary file 1 [file cimb-47-00889-s001.zip]

Archive with 1 entries (1 files):
- cimb-3838872-supplementary.xlsx
