# Supplementary material for: Myocardium miRNA Analysis Reveals Potential Biomarkers of Sudden Coronary Death in Rats
Source: Curr Issues Mol Biol. 2025 Oct 28;47(11):889. doi: 10.3390/cimb47110889 (PMC12651007; doi:10.3390/cimb47110889)
Supplement: Supplementary file 1 [file cimb-47-00889-s001.zip › cimb-3838872-supplementary.xlsx]

## Sheet: ASD vs sham
#ID	Sample4_Count	Sample3_Count	Sample1_Count	Sample2_Count	Sample6_Count	Sample5_Count	Sample22_Count	Sample24_Count	Sample23_Count	Sample20_Count	Sample19_Count	Sample21_Count	Sample4_TPM	Sample3_TPM	Sample1_TPM	Sample2_TPM	Sample6_TPM	Sample5_TPM	Sample22_TPM	Sample24_TPM	Sample23_TPM	Sample20_TPM	Sample19_TPM	Sample21_TPM	Pvalue	FDR	log2FC	regulated
novel_miR_706	0	1	5	1	11	13	0	0	0	0	0	0	0	0.114727	0.77973	0.106176	1.35676	1.73992	0	0	0	0	0	0	3.59865e-05	0.00149388	-5.61804	down
novel_miR_41	6	1	1	1	5	7	0	0	0	0	0	0	0.680687	0.114727	0.155946	0.106176	0.616709	0.93688	0	0	0	0	0	0	2.77147e-05	0.00117926	-5.07995	down
novel_miR_900	41	7	11	74	32	12	0	1	1	0	4	1	4.65136	0.803087	1.71541	7.85705	3.94694	1.60608	0	0.142498	0.0894409	0	0.615783	0.131583	9.18535e-14	3.90836e-11	-4.73428	down
rno-miR-186-3p	2	0	0	1	0	8	0	0	0	0	0	0	0.226896	0	0	0.106176	0	1.07072	0	0	0	0	0	0	0.0228642	0.203742	-4.09698	down
rno-miR-216b-3p	0	0	1	4	0	3	0	0	0	0	0	0	0	0	0.155946	0.424706	0	0.40152	0	0	0	0	0	0	0.0353894	0.275837	-3.63193	down
rno-miR-208b-5p	32	3	9	17	16	12	4	0	6	2	0	1	3.63033	0.34418	1.40351	1.805	1.97347	1.60608	0.355229	0	0.536645	0.279429	0	0.131583	3.99614e-09	5.66785e-07	-3.14301	down
novel_miR_1311	4	0	1	1	3	2	1	0	0	0	0	0	0.453791	0	0.155946	0.106176	0.370025	0.26768	0.0888072	0	0	0	0	0	0.0032132	0.049717	-3.06208	down
rno-miR-218a-2-3p	1	0	1	3	1	4	0	0	0	0	1	0	0.113448	0	0.155946	0.318529	0.123342	0.53536	0	0	0	0	0.153946	0	0.0265404	0.22814	-2.86616	down
novel_miR_195	0	0	0	5	8	3	2	0	0	0	0	0	0	0	0	0.530882	0.986734	0.40152	0.177614	0	0	0	0	0	0.0194651	0.181036	-2.86303	down
novel_miR_283	0	0	3	1	6	1	0	0	2	0	0	0	0	0	0.467838	0.106176	0.740051	0.13384	0	0	0.178882	0	0	0	0.0463533	0.334294	-2.50832	down
rno-miR-208b-3p	5129	1128	3072	6981	3430	2031	995	748	1186	481	458	1139	581.874	129.412	479.066	741.217	423.062	271.829	88.3631	106.588	106.077	67.2027	70.5071	149.874	3.40503e-19	1.93179e-16	-2.50215	down
novel_miR_691	7	0	8	4	3	11	4	1	0	2	0	2	0.794135	0	1.24757	0.424706	0.370025	1.47224	0.355229	0.142498	0	0.279429	0	0.263167	0.00411373	0.0598425	-2.17469	down
novel_miR_322	2	1	1	4	1	7	0	0	0	3	1	0	0.226896	0.114727	0.155946	0.424706	0.123342	0.93688	0	0	0	0.419144	0.153946	0	0.0395154	0.301593	-2.11719	down
novel_miR_179	4	1	2	4	4	6	2	2	0	0	1	1	0.453791	0.114727	0.311892	0.424706	0.493367	0.80304	0.177614	0.284995	0	0	0.153946	0.131583	0.00496722	0.0687335	-2.05413	down
rno-miR-29a-3p	50545	16858	33589	69448	44539	45195	15585	8675	16006	18726	11831	18308	5734.22	1934.06	5238.07	7373.74	5493.52	6048.9	1384.06	1236.17	1431.59	2616.29	1821.33	2409.03	3.19921e-19	1.93179e-16	-1.92362	down
novel_miR_446	19	4	4	17	6	8	2	5	0	3	1	8	2.15551	0.458907	0.623784	1.805	0.740051	1.07072	0.177614	0.712489	0	0.419144	0.153946	1.05267	0.00162199	0.0290592	-1.8911	down
rno-miR-138-2-3p	2	1	1	3	4	8	5	0	2	1	0	0	0.226896	0.114727	0.155946	0.318529	0.493367	1.07072	0.444036	0	0.178882	0.139715	0	0	0.0288499	0.240834	-1.62665	down
novel_miR_1085	178	137	1316	247	1278	3190	418	674	365	212	653	235	20.1937	15.7176	205.225	26.2256	157.631	426.949	37.1214	96.0435	32.6459	29.6195	100.527	30.9221	0.00677495	0.0847865	-1.57086	down
novel_miR_428	10	4	8	26	6	13	8	12	3	2	2	1	1.13448	0.458907	1.24757	2.76059	0.740051	1.73992	0.710457	1.70997	0.268323	0.279429	0.307891	0.131583	0.00576081	0.0766008	-1.55055	down
rno-miR-384-5p	34	3	16	40	30	38	13	2	10	18	11	18	3.85723	0.34418	2.49514	4.24706	3.70025	5.08592	1.15449	0.284995	0.894409	2.51486	1.6934	2.3685	0.000498178	0.0124691	-1.45084	down
rno-miR-29b-3p	728	175	443	966	599	479	322	157	257	299	234	311	82.59	20.0772	69.0841	102.566	73.8817	64.1093	28.5959	22.3721	22.9863	41.7746	36.0233	40.9225	3.82467e-10	8.13699e-08	-1.44377	down
novel_miR_856	2	1	6	12	7	8	6	3	5	2	1	1	0.226896	0.114727	0.935676	1.27412	0.863393	1.07072	0.532843	0.427493	0.447204	0.279429	0.153946	0.131583	0.0170707	0.166025	-1.35819	down
rno-miR-1-3p	993824	1287544	646515	547725	768820	613147	734084	700179	1009178	387106	339544	339902	112747	147716	100821	58155.5	94827.6	82063.6	65191.9	99773.9	90261.8	54084.3	52271.3	44725.5	0.00111431	0.0215519	-1.35578	down
rno-miR-224-5p	789	295	710	1095	1661	1625	579	170	1128	498	415	523	89.5103	33.8444	110.722	116.263	204.871	217.49	51.4194	24.2246	100.889	69.5778	63.8874	68.8181	9.58703e-06	0.00050991	-1.33958	down
novel_miR_604	9	4	5	11	8	7	2	1	3	6	4	8	1.02103	0.458907	0.77973	1.16794	0.986734	0.93688	0.177614	0.142498	0.268323	0.838287	0.615783	1.05267	0.011251	0.121969	-1.24	down
rno-miR-26a-5p	369476	370351	349022	536337	467264	408751	356481	205904	363478	227956	197584	285382	41916.2	42489.2	54428.6	56946.3	57633.2	54707.2	31658.1	29340.9	32509.8	31848.8	30417.2	37551.5	8.69289e-07	6.14974e-05	-1.23162	down
rno-miR-149-5p	14255	5923	14737	35624	12594	11382	10635	6156	9670	7527	6360	11572	1617.2	679.526	2298.18	3782.43	1553.37	1523.37	944.464	877.216	864.893	1051.63	979.094	1522.68	1.95517e-07	1.58462e-05	-1.23073	down
rno-miR-201-3p	54	6	18	54	26	17	15	12	24	18	14	12	6.12618	0.68836	2.80703	5.73352	3.20689	2.27528	1.33211	1.70997	2.14658	2.51486	2.15524	1.579	0.000765994	0.0169529	-1.21018	down
rno-miR-150-5p	5838	2105	4703	7513	9345	6940	4421	2922	5822	2773	1916	3756	662.308	241.5	733.414	797.703	1152.63	928.849	392.617	416.378	520.725	387.428	294.96	494.227	6.64369e-09	8.07683e-07	-1.19001	down
rno-miR-201-5p	292	51	113	290	256	168	153	64	137	99	87	130	33.1268	5.85106	17.6219	30.7911	31.5755	22.4851	13.5875	9.11985	12.2534	13.8317	13.3933	17.1058	3.21093e-06	0.000188448	-1.16651	down
rno-miR-26b-5p	38961	31194	32693	55163	60265	48826	40814	26339	47718	21904	14174	28158	4420.04	3578.79	5098.34	5857.01	7433.19	6534.87	3624.58	3753.25	4267.94	3060.31	2182.03	3705.13	2.20324e-06	0.000133926	-1.15663	down
rno-miR-211-5p	7	0	4	8	10	7	4	3	8	3	2	1	0.794135	0	0.623784	0.849411	1.23342	0.93688	0.355229	0.427493	0.715527	0.419144	0.307891	0.131583	0.049388	0.347349	-1.13374	down
novel_miR_360	5	3	12	7	18	20	12	2	8	4	5	10	0.567239	0.34418	1.87135	0.743235	2.22015	2.6768	1.06569	0.284995	0.715527	0.558858	0.769728	1.31583	0.0186457	0.175331	-1.10576	down
rno-miR-135a-5p	8	1	8	13	17	20	9	2	0	10	4	13	0.907582	0.114727	1.24757	1.38029	2.09681	2.6768	0.799265	0.284995	0	1.39715	0.615783	1.71058	0.0449348	0.329651	-1.10248	down
rno-miR-204-5p	294	65	275	403	389	421	208	59	370	145	139	236	33.3537	7.45724	42.8851	42.7891	47.98	56.3466	18.4719	8.40737	33.0931	20.2586	21.3984	31.0537	0.000220116	0.00734584	-1.08848	down
rno-miR-760-3p	24	2	33	38	16	10	15	9	12	13	4	21	2.72275	0.229453	5.14622	4.0347	1.97347	1.3384	1.33211	1.28248	1.07329	1.81629	0.615783	2.76325	0.0154921	0.156311	-1.08378	down
rno-miR-1b	2270298	3049164	1435939	1738455	2130979	1990655	2670821	1825702	2532340	1138178	1213971	1356162	257560	349821	223929	184583	262839	266429	237188	260158	226495	159020	186886	178448	0.00403238	0.0598042	-1.06032	down
rno-miR-298-3p	54	9	36	41	27	43	35	19	52	15	11	9	6.12618	1.03254	5.61405	4.35323	3.33023	5.75512	3.10825	2.70746	4.65092	2.09572	1.6934	1.18425	0.00227672	0.0383661	-1.05148	down
rno-miR-206-3p	106	171	198	113	185	356	161	134	210	119	64	181	12.0255	19.6183	30.8773	11.9979	22.8182	47.647	14.298	19.0947	18.7826	16.626	9.85252	23.8166	0.00485238	0.0676946	-1.03875	down
rno-miR-218a-5p	4628	762	3028	6437	1694	2960	2198	1039	1703	3034	1903	1826	525.036	87.4218	472.204	683.457	208.941	396.166	195.198	148.055	152.318	423.894	292.959	240.271	0.000852915	0.0183755	-1.02211	down
rno-miR-29b-5p	36	8	19	45	32	32	29	10	23	24	10	16	4.08412	0.917814	2.96297	4.77794	3.94694	4.28288	2.57541	1.42498	2.05714	3.35315	1.53946	2.10534	0.000620761	0.0144731	-1.01091	down
rno-miR-452-3p	43	13	26	42	25	35	7	6	35	17	15	46	4.87826	1.49145	4.05459	4.45941	3.08354	4.6844	0.62165	0.854986	3.13043	2.37515	2.30918	6.05284	0.015119	0.155955	-0.977003	down
rno-miR-29a-5p	111	31	65	139	87	95	48	34	60	103	36	69	12.5927	3.55653	10.1365	14.7585	10.7307	12.7148	4.26274	4.84492	5.36645	14.3906	5.54204	9.07926	0.00103276	0.0209257	-0.948066	down
rno-miR-29c-3p	259	68	132	239	274	247	175	106	152	117	99	185	29.383	7.80142	20.5849	25.3762	33.7957	33.0585	15.5413	15.1048	13.595	16.3466	15.2406	24.3429	2.74956e-05	0.00117926	-0.936626	down
novel_miR_22	40	4	13	16	21	21	24	5	6	9	9	26	4.53791	0.458907	2.0273	1.69882	2.59018	2.81064	2.13137	0.712489	0.536645	1.25743	1.38551	3.42117	0.0432299	0.322708	-0.928575	down
rno-miR-27a-3p	40472	38727	38615	95124	44567	36353	58867	27090	50014	29106	21996	44005	4591.46	4443.02	6021.85	10099.9	5496.97	4865.48	5227.81	3860.26	4473.3	4066.53	3386.19	5790.33	0.000570431	0.0138641	-0.924575	down
rno-miR-3068-5p	113	35	106	214	126	100	84	38	82	106	84	67	12.8196	4.01544	16.5303	22.7217	15.5411	13.384	7.4598	5.41491	7.33415	14.8097	12.9314	8.81609	0.000591011	0.0139708	-0.921711	down
novel_miR_233	19	16	121	39	106	195	56	55	66	37	73	53	2.15551	1.83563	18.8695	4.14088	13.0742	26.0988	4.9732	7.83737	5.9031	5.16944	11.238	6.97392	0.0493488	0.347349	-0.90179	down
rno-miR-193b-3p	198	24	97	157	117	83	89	50	150	77	49	94	22.4627	2.75344	15.1268	16.6697	14.431	11.1087	7.90384	7.12489	13.4161	10.758	7.54334	12.3688	0.00441147	0.0636298	-0.810134	down
rno-miR-133a-3p	217844	125441	136509	203194	148649	122514	163005	117473	195743	113472	93121	146058	24713.9	14391.4	21288	21574.4	18334.6	16397.3	14476	16739.6	17507.4	15853.7	14335.6	19218.8	0.00125549	0.0240095	-0.790792	down
rno-miR-3585-3p	220	55	110	254	98	91	100	77	60	142	78	150	24.9585	6.30997	17.1541	26.9688	12.0875	12.1794	8.88072	10.9723	5.36645	19.8395	12.0078	19.7375	0.0157874	0.156311	-0.782901	down
rno-let-7a-5p	21421	26252	17180	35023	30248	26482	38988	20424	37518	16514	11825	22280	2430.17	3011.81	2679.15	3718.62	3730.84	3544.35	3462.41	2910.37	3355.64	2307.25	1820.41	2931.68	0.00907673	0.103197	-0.778948	down
rno-miR-452-5p	258	72	166	190	293	294	136	63	267	200	176	148	29.2695	8.26032	25.887	20.1735	36.1391	39.3489	12.0778	8.97736	23.8807	27.9429	27.0944	19.4744	0.00721434	0.0889768	-0.773568	down
rno-miR-547-5p	104	17	39	94	71	50	67	23	45	60	36	52	11.7986	1.95035	6.08189	9.98058	8.75727	6.692	5.95008	3.27745	4.02484	8.38287	5.54204	6.84234	0.00851315	0.0992424	-0.766796	down
rno-miR-217-5p	36	16	28	49	64	28	25	25	41	29	26	28	4.08412	1.83563	4.36649	5.20264	7.89387	3.74752	2.22018	3.56244	3.66708	4.05172	4.00259	3.68434	0.00669307	0.0843822	-0.744233	down
novel_miR_25	271	88	230	371	272	245	263	131	291	197	139	174	30.7444	10.096	35.8676	39.3914	33.549	32.7908	23.3563	18.6672	26.0273	27.5238	21.3984	22.8955	0.000121303	0.00458794	-0.731931	down
rno-miR-30c-5p	122921	87194	88924	144766	131104	120327	125388	83332	134798	99192	72849	101415	13945.1	10003.5	13867.3	15370.7	16170.6	16104.6	11135.4	11874.6	12056.4	13858.6	11214.8	13344.5	0.000928484	0.0195096	-0.73118	down
rno-miR-384-3p	15	4	14	19	15	22	10	11	18	12	7	13	1.70172	0.458907	2.18324	2.01735	1.85013	2.94448	0.888072	1.56747	1.60994	1.67657	1.07762	1.71058	0.0314772	0.258813	-0.72227	down
rno-let-7g-5p	133660	132883	94558	153197	141010	137527	174384	98658	171632	125542	93628	105890	15163.4	15245.2	14745.9	16265.9	17392.4	18406.6	15486.5	14058.5	15350.9	17540	14413.6	13933.4	0.0101776	0.11104	-0.702687	down
novel_miR_161	114	44	87	189	117	109	120	50	129	98	86	63	12.933	5.04798	13.5673	20.0673	14.431	14.5886	10.6569	7.12489	11.5379	13.692	13.2393	8.28976	0.00286108	0.0455099	-0.681092	down
rno-miR-488-3p	221	44	102	112	201	135	125	93	159	99	109	90	25.072	5.04798	15.9065	11.8918	24.7917	18.0684	11.1009	13.2523	14.2211	13.8317	16.7801	11.8425	0.00909491	0.103197	-0.676123	down
rno-miR-22-3p	51706	24699	47202	115185	74387	62694	73599	40012	73486	42191	30749	54948	5865.93	2833.64	7360.96	12229.9	9175.03	8390.96	6536.12	5701.62	6572.65	5894.7	4733.67	7230.25	0.000518296	0.0127846	-0.673026	down
rno-miR-338-3p	117	27	91	188	125	110	73	33	122	102	50	152	13.2734	3.09762	14.1911	19.9612	15.4177	14.7224	6.48292	4.70242	10.9118	14.2509	7.69728	20.0007	0.0288662	0.240834	-0.665219	down
rno-miR-1839-5p	1356	536	1352	2676	2402	1719	2225	1198	2056	1046	1016	839	153.835	61.4935	210.839	284.128	296.267	230.071	197.596	170.712	183.89	146.141	156.409	110.399	0.00279685	0.044908	-0.663969	down
rno-let-7d-5p	10811	10817	9072	21426	16704	13979	19824	11746	21116	8026	5625	13330	1226.48	1241	1414.74	2274.94	2060.3	1870.95	1760.51	1673.78	1888.63	1121.35	865.944	1754.01	0.0163125	0.159563	-0.660877	down
rno-let-7f-5p	52936	65267	45181	73032	76345	74422	98648	52699	93735	64675	42530	48795	6005.47	7487.87	7045.79	7754.27	9416.53	9960.64	8760.65	7509.49	8383.74	9036.04	6547.31	6420.61	0.028395	0.239249	-0.625555	down
rno-miR-140-5p	2439	925	2026	4153	2119	2109	2640	1191	2230	2497	1378	1981	276.699	106.122	315.947	440.95	261.361	282.268	234.451	169.715	199.453	348.867	212.137	260.667	0.00363296	0.0557054	-0.61213	down
rno-miR-191a-5p	23418	12837	17471	30252	24364	21465	23398	14880	24911	19536	16431	19645	2656.72	1472.75	2724.53	3212.05	3005.1	2872.87	2077.91	2120.37	2228.06	2729.46	2529.48	2584.96	0.00150924	0.0276207	-0.611409	down
rno-miR-203a-3p	559	125	318	425	440	427	393	324	541	231	190	360	63.4173	14.3408	49.5908	45.125	54.2704	57.1497	34.9012	46.1693	48.3875	32.2741	29.2497	47.37	0.00733119	0.0891343	-0.601804	down
rno-miR-23a-3p	18941	13113	15932	23735	29619	29963	28885	16656	27121	16079	14347	21049	2148.81	1504.41	2484.53	2520.1	3653.26	4010.25	2565.2	2373.44	2425.73	2246.47	2208.66	2769.7	0.00512481	0.0697794	-0.599513	down
rno-miR-674-3p	817	331	838	1998	1314	1183	3467	1544	3418	1559	1301	1814	92.6868	37.9745	130.683	212.14	162.071	158.333	307.894	220.016	305.709	217.815	200.283	238.692	0.00545301	0.073659	0.607637	up
rno-miR-152-5p	153	24	131	202	118	133	378	143	238	256	254	214	17.3575	2.75344	20.4289	21.4476	14.5543	17.8007	33.5691	20.3772	21.2869	35.7669	39.1022	28.1589	0.0154225	0.156311	0.628226	up
rno-miR-532-5p	3254	1020	2652	3653	3181	3066	7986	4768	8235	4155	5037	6052	369.159	117.021	413.569	387.862	392.35	410.353	709.214	679.429	736.546	580.514	775.424	796.343	0.000131534	0.00486675	0.681593	up
novel_miR_908	203	36	108	214	92	154	288	176	243	401	249	257	23.0299	4.13016	16.8422	22.7217	11.3474	20.6114	25.5765	25.0796	21.7341	56.0255	38.3325	33.8169	0.013288	0.139982	0.682919	up
rno-miR-144-5p	365	51	254	235	164	181	528	261	390	429	384	620	41.4084	5.85106	39.6103	24.9514	20.2281	24.225	46.8902	37.1919	34.8819	59.9375	59.1151	81.5817	0.0178037	0.170235	0.685943	up
rno-miR-15b-3p	49	18	26	64	63	61	203	78	173	85	38	60	5.55894	2.06508	4.05459	6.79529	7.77053	8.16424	18.0279	11.1148	15.4733	11.8757	5.84993	7.89501	0.0218269	0.197603	0.695977	up
rno-miR-134-5p	43	16	31	44	53	35	103	62	135	43	51	108	4.87826	1.83563	4.83432	4.67176	6.53712	4.6844	9.14714	8.83486	12.0745	6.00773	7.85123	14.211	0.00743545	0.0891343	0.707246	up
rno-miR-106b-5p	347	125	224	373	252	267	724	453	672	480	427	779	39.3664	14.3408	34.9319	39.6038	31.0821	35.7353	64.2964	64.5515	60.1043	67.063	65.7348	102.504	0.000578348	0.0138641	0.713231	up
rno-miR-18a-5p	42	9	23	31	19	38	76	52	74	41	43	72	4.76481	1.03254	3.58676	3.29147	2.34349	5.08592	6.74934	7.40988	6.61862	5.7283	6.61966	9.47401	0.00637486	0.081579	0.722534	up
rno-miR-130b-3p	11	1	3	15	5	7	19	12	20	16	13	10	1.24793	0.114727	0.467838	1.59265	0.616709	0.93688	1.68734	1.70997	1.78882	2.23543	2.00129	1.31583	0.0446831	0.329223	0.733619	up
rno-miR-142-3p	1467	235	877	1413	948	960	2378	1750	3217	1714	1630	2029	166.428	26.9608	136.765	150.027	116.928	128.486	211.183	249.371	287.731	239.471	250.931	266.983	0.000497713	0.0124691	0.73947	up
rno-miR-93-3p	7	3	11	13	16	17	29	22	20	28	20	27	0.794135	0.34418	1.71541	1.38029	1.97347	2.27528	2.57541	3.13495	1.78882	3.91201	3.07891	3.55275	0.0218027	0.197603	0.745219	up
rno-miR-301a-3p	48	6	17	42	31	16	57	33	54	89	41	64	5.44549	0.68836	2.65108	4.45941	3.8236	2.14144	5.06201	4.70242	4.82981	12.4346	6.31177	8.42134	0.021375	0.196567	0.746952	up
rno-miR-676	920	359	1242	2510	581	649	2948	1164	3065	2514	1929	2072	104.372	41.1869	193.685	266.503	71.6616	86.8621	261.804	165.867	274.136	351.242	296.961	272.641	0.0100991	0.11104	0.749005	up
rno-miR-127-3p	860	445	912	1291	1187	1012	2480	1245	3765	1704	1754	2510	97.5651	51.0534	142.223	137.074	146.407	135.446	220.242	177.41	336.745	238.074	270.021	330.274	0.000250461	0.00743134	0.752899	up
rno-miR-3559-3p	79	43	53	141	121	159	292	213	330	129	171	214	8.96238	4.93325	8.26514	14.9709	14.9244	21.2806	25.9317	30.352	29.5155	18.0232	26.3247	28.1589	0.00253115	0.042172	0.757525	up
rno-miR-99b-3p	332	145	358	609	310	352	1080	621	1193	587	704	623	37.6647	16.6354	55.8287	64.6614	38.236	47.1117	95.9117	88.4911	106.703	82.0124	108.378	81.9765	0.000239761	0.00743134	0.758041	up
rno-miR-125b-1-3p	272	99	159	356	192	160	687	247	588	571	367	413	30.8578	11.3579	24.7954	37.7988	23.6816	21.4144	61.0105	35.1969	52.5912	79.777	56.4981	54.344	0.00150522	0.0276207	0.770583	up
rno-miR-195-3p	502	163	571	1076	1034	799	2374	1007	2057	1467	1216	988	56.9508	18.7005	89.0451	114.246	127.535	106.938	210.828	143.495	183.98	204.961	187.198	130.004	0.0011093	0.0215519	0.772753	up
rno-miR-369-5p	6	2	5	12	6	5	12	14	14	8	12	20	0.680687	0.229453	0.77973	1.27412	0.740051	0.6692	1.06569	1.99497	1.25217	1.11772	1.84735	2.63167	0.0488486	0.346543	0.77811	up
rno-miR-455-5p	2703	819	2215	3517	1125	1133	4244	2356	3675	7152	4289	4016	306.649	93.9612	345.42	373.422	138.76	151.641	376.898	335.725	328.695	999.238	660.273	528.439	0.0117449	0.126151	0.787926	up
rno-miR-15b-5p	351	90	293	478	528	454	1233	713	1288	516	396	897	39.8202	10.3254	45.6922	50.7523	65.1245	60.7633	109.499	101.601	115.2	72.0927	60.9625	118.03	0.00107845	0.0215519	0.791086	up
rno-miR-106b-3p	481	211	479	774	739	613	2025	1156	1903	798	877	1067	54.5684	24.2073	74.6981	82.1805	91.1496	82.0439	179.835	164.727	170.206	111.492	135.01	140.4	0.000103739	0.00401282	0.801399	up
rno-miR-501-3p	3	4	17	11	21	12	40	22	41	28	17	18	0.340343	0.458907	2.65108	1.16794	2.59018	1.60608	3.55229	3.13495	3.66708	3.91201	2.61708	2.3685	0.0335118	0.266529	0.816789	up
rno-miR-532-3p	64	13	57	77	69	88	205	128	251	62	70	160	7.26066	1.49145	8.88892	8.17558	8.51058	11.7779	18.2055	18.2397	22.4497	8.6623	10.7762	21.0534	0.00405967	0.0598042	0.819324	up
rno-miR-139-3p	57	21	44	108	38	49	183	103	188	73	99	110	6.46652	2.40926	6.86162	11.467	4.68699	6.55816	16.2517	14.6773	16.8149	10.1992	15.2406	14.4742	0.000897813	0.019101	0.837068	up
novel_miR_1052	419	183	874	937	361	246	2487	1504	2355	679	558	338	47.5346	20.995	136.297	99.4873	44.5264	32.9246	220.863	214.317	210.633	94.8662	85.9017	44.4752	0.0329547	0.264512	0.874293	up
rno-miR-409a-3p	18	5	17	29	24	19	65	26	92	30	34	39	2.04206	0.573634	2.65108	3.07911	2.9602	2.54296	5.77247	3.70494	8.22856	4.19144	5.23415	5.13175	0.0015515	0.0280921	0.900094	up
rno-miR-362-3p	100	7	13	39	16	33	96	72	115	72	48	100	11.3448	0.803087	2.0273	4.14088	1.97347	4.41672	8.52549	10.2598	10.2857	10.0594	7.38939	13.1583	0.022651	0.203022	0.900667	up
rno-miR-181c-5p	211	46	135	279	247	189	554	330	489	359	294	637	23.9375	5.27743	21.0527	29.6232	30.4654	25.2957	49.1992	47.0242	43.7366	50.1575	45.26	83.8187	5.88159e-05	0.00232802	0.914349	up
rno-miR-33-3p	11	2	2	6	6	5	27	12	13	14	7	9	1.24793	0.229453	0.311892	0.637058	0.740051	0.6692	2.39779	1.70997	1.16273	1.956	1.07762	1.18425	0.0427734	0.320706	0.915641	up
rno-miR-434-5p	48	10	55	104	37	40	84	54	115	176	97	156	5.44549	1.14727	8.57703	11.0423	4.56365	5.3536	7.4598	7.69488	10.2857	24.5898	14.9327	20.527	0.00590606	0.077324	0.919512	up
rno-miR-329-5p	11	2	10	10	6	26	43	14	27	44	18	18	1.24793	0.229453	1.55946	1.06176	0.740051	3.47984	3.81871	1.99497	2.4149	6.14744	2.77102	2.3685	0.0239421	0.211137	0.926936	up
rno-miR-16-3p	26	10	17	25	22	17	63	44	67	48	31	50	2.94964	1.14727	2.65108	2.65441	2.71352	2.27528	5.59485	6.2699	5.99254	6.7063	4.77232	6.57917	0.000372991	0.0102392	0.928099	up
rno-miR-136-3p	40	9	23	17	26	16	95	48	75	39	32	63	4.53791	1.03254	3.58676	1.805	3.20689	2.14144	8.43668	6.83989	6.70806	5.44887	4.92626	8.28976	0.00255212	0.042172	0.934383	up
rno-miR-370-3p	20	2	15	20	5	8	32	12	55	34	25	22	2.26896	0.229453	2.33919	2.12353	0.616709	1.07072	2.84183	1.70997	4.91925	4.75029	3.84864	2.89484	0.0134017	0.139982	0.936613	up
novel_miR_1207	14	7	16	27	20	36	61	40	55	67	43	34	1.58827	0.803087	2.49514	2.86676	2.46684	4.81824	5.41724	5.69991	4.91925	9.36087	6.61966	4.47384	0.00137659	0.0257467	0.937988	up
rno-miR-379-5p	185	109	134	213	383	258	772	443	954	347	317	686	20.9878	12.5052	20.8968	22.6156	47.2399	34.5307	68.5591	63.1265	85.3266	48.4809	48.8008	90.2662	0.000425413	0.0112421	0.947015	up
rno-miR-342-5p	9	5	7	27	8	9	44	32	46	22	15	9	1.02103	0.573634	1.09162	2.86676	0.986734	1.20456	3.90752	4.55993	4.11428	3.07372	2.30918	1.18425	0.0174049	0.168179	0.951807	up
rno-let-7a-2-3p	3	2	1	3	11	12	22	9	14	14	12	14	0.340343	0.229453	0.155946	0.318529	1.35676	1.60608	1.95376	1.28248	1.25217	1.956	1.84735	1.84217	0.0355651	0.275837	0.984823	up
rno-miR-382-3p	11	3	10	9	20	15	30	28	58	21	18	29	1.24793	0.34418	1.55946	0.955587	2.46684	2.0076	2.66422	3.98994	5.18757	2.93401	2.77102	3.81592	0.00279292	0.044908	0.985818	up
rno-miR-409a-5p	11	3	2	7	4	14	16	10	40	12	14	22	1.24793	0.34418	0.311892	0.743235	0.493367	1.87376	1.42091	1.42498	3.57763	1.67657	2.15524	2.89484	0.0210384	0.194605	1.00244	up
rno-miR-449a-5p	18	3	7	11	15	9	26	16	23	42	20	38	2.04206	0.34418	1.09162	1.16794	1.85013	1.20456	2.30899	2.27996	2.05714	5.86801	3.07891	5.00017	0.00589551	0.077324	1.01216	up
rno-miR-23b-5p	4	1	4	8	15	9	31	18	19	17	11	14	0.453791	0.114727	0.623784	0.849411	1.85013	1.20456	2.75302	2.56496	1.69938	2.37515	1.6934	1.84217	0.00891283	0.102498	1.02595	up
novel_miR_1139	29	17	73	72	47	70	180	198	287	93	31	109	3.28999	1.95035	11.3841	7.6447	5.79706	9.3688	15.9853	28.2145	25.6695	12.9935	4.77232	14.3426	0.00477351	0.0671447	1.06501	up
novel_miR_53	5	0	2	5	4	4	9	6	20	8	5	9	0.567239	0	0.311892	0.530882	0.493367	0.53536	0.799265	0.854986	1.78882	1.11772	0.769728	1.18425	0.0179188	0.170379	1.06728	up
novel_miR_1379	5	1	7	10	8	10	23	8	19	44	13	6	0.567239	0.114727	1.09162	1.06176	0.986734	1.3384	2.04256	1.13998	1.69938	6.14744	2.00129	0.789501	0.0226641	0.203022	1.09838	up
rno-miR-652-5p	13	4	10	5	4	4	23	16	27	18	20	16	1.47482	0.458907	1.55946	0.530882	0.493367	0.53536	2.04256	2.27996	2.4149	2.51486	3.07891	2.10534	0.00716275	0.0889768	1.10639	up
rno-miR-127-5p	30	4	26	15	16	17	50	43	58	45	47	68	3.40343	0.458907	4.05459	1.59265	1.97347	2.27528	4.44036	6.1274	5.18757	6.28715	7.23545	8.94767	0.000357453	0.00997352	1.11875	up
rno-miR-1193-3p	9	0	3	7	2	3	12	3	10	9	14	19	1.02103	0	0.467838	0.743235	0.246684	0.40152	1.06569	0.427493	0.894409	1.25743	2.15524	2.50009	0.0258972	0.225808	1.12893	up
rno-miR-32-5p	351	35	183	470	127	119	713	389	710	487	445	752	39.8202	4.01544	28.5381	49.9029	15.6644	15.927	63.3195	55.4316	63.503	68.041	68.5058	98.9508	0.000388136	0.0104858	1.14703	up
novel_miR_693	2	3	2	2	9	5	9	16	27	9	9	3	0.226896	0.34418	0.311892	0.212353	1.11008	0.6692	0.799265	2.27996	2.4149	1.25743	1.38551	0.39475	0.0488662	0.346543	1.15847	up
rno-miR-494-3p	14	6	17	28	39	18	71	44	79	65	38	64	1.58827	0.68836	2.65108	2.97294	4.81033	2.40912	6.30531	6.2699	7.06583	9.08145	5.84993	8.42134	2.20692e-05	0.00104338	1.16223	up
rno-miR-136-5p	14	4	13	35	11	10	24	19	31	54	41	72	1.58827	0.458907	2.0273	3.71617	1.35676	1.3384	2.13137	2.70746	2.77267	7.54459	6.31177	9.47401	0.00316193	0.0493725	1.18289	up
rno-miR-542-3p	407	86	208	311	449	401	1444	850	1381	596	618	808	46.1733	9.8665	32.4368	33.0209	55.3805	53.6698	128.238	121.123	123.518	83.2699	95.1384	106.319	6.86245e-07	5.07821e-05	1.19784	up
novel_miR_672	313	58	145	268	235	201	805	460	757	626	590	383	35.5092	6.65415	22.6122	28.4553	28.9853	26.9018	71.4898	65.549	67.7067	87.4613	90.8279	50.3965	3.66186e-07	2.83295e-05	1.20465	up
novel_miR_639	1056	535	2071	3860	1050	766	6880	3756	10084	1753	1293	6237	119.801	61.3788	322.964	409.841	129.509	102.521	610.993	535.221	901.922	244.92	199.052	820.686	0.00193517	0.0339552	1.20615	up
novel_miR_1286	6	3	18	17	4	5	43	20	29	44	18	15	0.680687	0.34418	2.80703	1.805	0.493367	0.6692	3.81871	2.84995	2.59379	6.14744	2.77102	1.97375	0.00504299	0.0692191	1.23521	up
rno-miR-431	9	0	11	8	4	7	18	9	23	15	12	45	1.02103	0	1.71541	0.849411	0.493367	0.93688	1.59853	1.28248	2.05714	2.09572	1.84735	5.92126	0.00879085	0.101782	1.23821	up
novel_miR_117	6	2	10	14	11	12	56	10	60	19	20	23	0.680687	0.229453	1.55946	1.48647	1.35676	1.60608	4.9732	1.42498	5.36645	2.65458	3.07891	3.02642	0.000766964	0.0169529	1.28016	up
rno-miR-337-5p	6	1	7	9	12	11	35	17	46	16	10	30	0.680687	0.114727	1.09162	0.955587	1.4801	1.47224	3.10825	2.42246	4.11428	2.23543	1.53946	3.9475	0.000491051	0.0124691	1.28195	up
rno-miR-181a-1-3p	316	56	147	250	309	274	1041	543	986	450	541	786	35.8495	6.4247	22.9241	26.5441	38.1126	36.6721	92.4483	77.3763	88.1887	62.8715	83.2846	103.425	5.06363e-08	5.06959e-06	1.29262	up
novel_miR_677	627	277	551	849	737	585	1703	915	1832	2895	1857	2629	71.1318	31.7793	85.9262	90.1437	90.9029	78.2964	151.239	130.385	163.856	404.474	285.877	345.933	9.0331e-07	6.14974e-05	1.31155	up
rno-miR-341	26	12	13	16	8	11	39	29	112	36	21	93	2.94964	1.37672	2.0273	1.69882	0.986734	1.47224	3.46348	4.13243	10.0174	5.02972	3.23286	12.2373	0.00201397	0.0349356	1.33618	up
rno-miR-542-5p	4	0	4	11	6	2	9	5	16	20	12	24	0.453791	0	0.623784	1.16794	0.740051	0.26768	0.799265	0.712489	1.43105	2.79429	1.84735	3.158	0.00459866	0.0657724	1.34815	up
novel_miR_338	3	3	10	11	4	13	58	21	80	2	5	11	0.340343	0.34418	1.55946	1.16794	0.493367	1.73992	5.15082	2.99245	7.15527	0.279429	0.769728	1.44742	0.0293448	0.243633	1.3664	up
rno-miR-582-3p	86	17	34	88	114	150	424	254	458	198	150	205	9.75651	1.95035	5.30216	9.34352	14.061	20.076	37.6542	36.1944	40.9639	27.6635	23.0918	26.9746	5.34206e-06	0.000303073	1.39489	up
rno-miR-653-5p	5	0	2	4	11	8	19	7	41	5	14	23	0.567239	0	0.311892	0.424706	1.35676	1.07072	1.68734	0.997484	3.66708	0.698573	2.15524	3.02642	0.00470403	0.0667188	1.40847	up
rno-miR-181c-3p	264	62	143	271	181	145	779	512	664	394	532	814	29.9502	7.11306	22.3003	28.7738	22.3249	19.4068	69.1808	72.9588	59.3887	55.0475	81.8991	107.109	1.79226e-09	3.05043e-07	1.4123	up
novel_miR_887	5	4	7	9	4	2	43	12	45	6	9	12	0.567239	0.458907	1.09162	0.955587	0.493367	0.26768	3.81871	1.70997	4.02484	0.838287	1.38551	1.579	0.00743658	0.0891343	1.41536	up
rno-miR-6315	4	1	2	5	13	0	50	17	14	4	4	6	0.453791	0.114727	0.311892	0.530882	1.60344	0	4.44036	2.42246	1.25217	0.558858	0.615783	0.789501	0.0347254	0.272614	1.43418	up
novel_miR_190	3	0	11	12	7	8	47	20	43	20	15	6	0.340343	0	1.71541	1.27412	0.863393	1.07072	4.17394	2.84995	3.84596	2.79429	2.30918	0.789501	0.0020321	0.0349356	1.43968	up
rno-miR-483-3p	26	5	7	18	11	11	81	50	53	25	30	49	2.94964	0.573634	1.09162	1.91117	1.35676	1.47224	7.19338	7.12489	4.74037	3.49286	4.61837	6.44759	1.86629e-05	0.000938458	1.45515	up
novel_miR_340	7	3	8	37	17	19	75	39	95	52	19	53	0.794135	0.34418	1.24757	3.92853	2.09681	2.54296	6.66054	5.55741	8.49688	7.26516	2.92497	6.97392	1.91244e-05	0.000938458	1.48716	up
novel_miR_1095	7	3	8	37	17	19	75	39	95	52	19	53	0.794135	0.34418	1.24757	3.92853	2.09681	2.54296	6.66054	5.55741	8.49688	7.26516	2.92497	6.97392	1.92985e-05	0.000938458	1.4872	up
rno-miR-33-5p	4	1	6	14	5	5	27	23	39	2	10	30	0.453791	0.114727	0.935676	1.48647	0.616709	0.6692	2.39779	3.27745	3.48819	0.279429	1.53946	3.9475	0.00289666	0.0456492	1.4886	up
rno-miR-6328	2	0	8	4	0	0	8	1	12	11	13	9	0.226896	0	1.24757	0.424706	0	0	0.710457	0.142498	1.07329	1.53686	2.00129	1.18425	0.0442594	0.327519	1.49376	up
novel_miR_631	7	3	5	11	2	1	38	25	51	2	0	10	0.794135	0.34418	0.77973	1.16794	0.246684	0.13384	3.37467	3.56244	4.56148	0.279429	0	1.31583	0.0459787	0.33389	1.50552	up
rno-miR-466b-3p	1	0	0	2	1	1	4	3	7	2	3	2	0.113448	0	0	0.212353	0.123342	0.13384	0.355229	0.427493	0.626086	0.279429	0.461837	0.263167	0.0326983	0.263756	1.54469	up
rno-miR-34a-5p	552	194	406	509	452	548	1678	989	1764	2123	1899	2129	62.6232	22.257	63.3141	54.0438	55.7505	73.3443	149.018	140.93	157.774	296.614	292.343	280.141	4.4052e-11	1.24961e-08	1.58925	up
rno-miR-3559-5p	314	91	206	403	464	509	1865	1384	2194	675	780	1038	35.6226	10.4401	32.1249	42.7891	57.2306	68.1245	165.625	197.217	196.233	94.3073	120.078	136.584	2.08306e-09	3.22305e-07	1.5943	up
novel_miR_824	1	1	4	12	7	3	41	22	48	3	4	5	0.113448	0.114727	0.623784	1.27412	0.863393	0.40152	3.64109	3.13495	4.29316	0.419144	0.615783	0.657917	0.00997874	0.111005	1.6434	up
rno-miR-194-3p	0	0	0	6	1	2	14	4	11	4	2	4	0	0	0	0.637058	0.123342	0.26768	1.2433	0.569991	0.983849	0.558858	0.307891	0.526334	0.0124066	0.131975	1.65207	up
novel_miR_309	3	0	0	9	1	4	13	14	16	12	4	10	0.340343	0	0	0.955587	0.123342	0.53536	1.15449	1.99497	1.43105	1.67657	0.615783	1.31583	0.00109595	0.0215519	1.66533	up
rno-let-7g-3p	6	2	3	3	6	1	8	10	6	20	15	31	0.680687	0.229453	0.467838	0.318529	0.740051	0.13384	0.710457	1.42498	0.536645	2.79429	2.30918	4.07909	0.00272866	0.0446556	1.7091	up
rno-miR-188-5p	3	1	0	6	3	2	20	10	10	4	4	20	0.340343	0.114727	0	0.637058	0.370025	0.26768	1.77614	1.42498	0.894409	0.558858	0.615783	2.63167	0.00188759	0.0334654	1.74288	up
novel_miR_287	6	0	13	26	7	7	36	48	29	42	34	48	0.680687	0	2.0273	2.76059	0.863393	0.93688	3.19706	6.83989	2.59379	5.86801	5.23415	6.31601	2.49554e-05	0.00111774	1.76082	up
novel_miR_418	7	0	0	14	3	3	23	6	26	12	12	36	0.794135	0	0	1.48647	0.370025	0.40152	2.04256	0.854986	2.32546	1.67657	1.84735	4.737	0.0010131	0.0209257	1.76199	up
novel_miR_1057	7	0	0	14	3	3	23	6	26	12	12	36	0.794135	0	0	1.48647	0.370025	0.40152	2.04256	0.854986	2.32546	1.67657	1.84735	4.737	0.00102192	0.0209257	1.76212	up
novel_miR_1174	2	0	6	4	1	5	17	9	34	5	7	16	0.226896	0	0.935676	0.424706	0.123342	0.6692	1.50972	1.28248	3.04099	0.698573	1.07762	2.10534	0.000797009	0.0173911	1.76219	up
rno-miR-483-5p	7	1	7	13	6	5	44	40	22	14	22	29	0.794135	0.114727	1.09162	1.38029	0.740051	0.6692	3.90752	5.69991	1.9677	1.956	3.3868	3.81592	6.94324e-06	0.000381206	1.77316	up
novel_miR_1381	1	0	0	4	0	0	5	3	4	3	3	6	0.113448	0	0	0.424706	0	0	0.444036	0.427493	0.357763	0.419144	0.461837	0.789501	0.0155852	0.156311	1.78525	up
rno-miR-208a-3p	443	231	754	2525	1315	1317	5104	4083	5258	4449	4009	6645	50.2574	26.5019	117.583	268.095	162.194	176.267	453.272	581.818	470.28	621.59	617.168	874.372	1.4129e-10	3.43538e-08	1.92012	up
novel_miR_912	0	0	1	1	0	1	3	6	4	0	3	1	0	0	0.155946	0.106176	0	0.13384	0.266422	0.854986	0.357763	0	0.461837	0.131583	0.0356546	0.275837	1.92435	up
rno-miR-466c-5p	21	11	22	92	31	39	170	131	316	186	59	201	2.3824	1.26199	3.43081	9.76823	3.8236	5.21976	15.0972	18.6672	28.2633	25.9869	9.08279	26.4483	7.54425e-09	8.56021e-07	1.92877	up
novel_miR_771	2	6	1	21	4	6	58	56	87	3	5	15	0.226896	0.68836	0.155946	2.2297	0.493367	0.80304	5.15082	7.97987	7.78136	0.419144	0.769728	1.97375	0.0065529	0.0832316	1.93307	up
novel_miR_1184	0	0	4	12	8	4	8	37	87	0	1	10	0	0	0.623784	1.27412	0.986734	0.53536	0.710457	5.27242	7.78136	0	0.153946	1.31583	0.0277439	0.2361	1.94803	up
rno-miR-375-3p	4	5	1	2	11	2	5	4	175	2	2	6	0.453791	0.573634	0.155946	0.212353	1.35676	0.26768	0.444036	0.569991	15.6522	0.279429	0.307891	0.789501	0.0451846	0.330061	1.95957	up
rno-miR-582-5p	12	0	2	14	5	3	41	17	48	21	19	38	1.36137	0	0.311892	1.48647	0.616709	0.40152	3.64109	2.42246	4.29316	2.93401	2.92497	5.00017	1.36147e-06	8.91242e-05	1.96407	up
rno-miR-208a-5p	14	18	28	68	26	77	291	204	373	136	108	177	1.58827	2.06508	4.36649	7.21999	3.20689	10.3057	25.8429	29.0695	33.3614	19.0012	16.6261	23.2903	4.73372e-09	6.19753e-07	2.01782	up
novel_miR_1291	2	0	0	3	1	0	9	1	3	6	3	12	0.226896	0	0	0.318529	0.123342	0	0.799265	0.142498	0.268323	0.838287	0.461837	1.579	0.00830731	0.0975107	2.03607	up
rno-miR-181b-1-3p	8	0	0	4	2	6	41	19	27	10	5	13	0.907582	0	0	0.424706	0.246684	0.80304	3.64109	2.70746	2.4149	1.39715	0.769728	1.71058	0.000157257	0.00546229	2.05717	up
rno-miR-144-3p	145	6	76	105	104	143	836	433	631	154	169	895	16.4499	0.68836	11.8519	11.1485	12.8275	19.1391	74.2428	61.7015	56.4372	21.516	26.0168	117.767	2.1602e-06	0.000133926	2.0672	up
novel_miR_881	4	0	1	5	0	0	10	4	8	14	9	11	0.453791	0	0.155946	0.530882	0	0	0.888072	0.569991	0.715527	1.956	1.38551	1.44742	0.000429339	0.0112421	2.08913	up
rno-miR-376c-3p	1	1	0	0	2	2	4	2	10	5	2	16	0.113448	0.114727	0	0	0.246684	0.26768	0.355229	0.284995	0.894409	0.698573	0.307891	2.10534	0.0101324	0.11104	2.10224	up
novel_miR_919	0	0	0	2	0	5	8	6	16	6	4	4	0	0	0	0.212353	0	0.6692	0.710457	0.854986	1.43105	0.838287	0.615783	0.526334	0.00136267	0.0257467	2.13197	up
novel_miR_601	10	0	10	28	11	10	75	81	102	41	26	58	1.13448	0	1.55946	2.97294	1.35676	1.3384	6.66054	11.5423	9.12297	5.7283	4.00259	7.63184	2.12067e-08	2.25586e-06	2.14056	up
novel_miR_508	0	0	2	1	0	1	8	4	5	4	1	5	0	0	0.311892	0.106176	0	0.13384	0.710457	0.569991	0.447204	0.558858	0.153946	0.657917	0.00767636	0.0907303	2.14618	up
novel_miR_189	0	0	2	1	0	1	8	4	5	4	1	5	0	0	0.311892	0.106176	0	0.13384	0.710457	0.569991	0.447204	0.558858	0.153946	0.657917	0.00765941	0.0907303	2.14621	up
novel_miR_82	0	0	0	0	0	2	3	3	4	0	1	4	0	0	0	0	0	0.26768	0.266422	0.427493	0.357763	0	0.153946	0.526334	0.0382757	0.293447	2.15482	up
novel_miR_1180	0	0	0	0	0	1	1	1	3	1	1	2	0	0	0	0	0	0.13384	0.0888072	0.142498	0.268323	0.139715	0.153946	0.263167	0.0469208	0.335543	2.16603	up
novel_miR_395	16	7	16	60	28	14	152	171	256	95	73	120	1.81516	0.803087	2.49514	6.37058	3.45357	1.87376	13.4987	24.3671	22.8969	13.2729	11.238	15.79	8.58476e-12	2.92225e-09	2.25958	up
rno-miR-672-5p	27	11	8	18	15	8	189	113	181	41	49	52	3.06309	1.26199	1.24757	1.91117	1.85013	1.07072	16.7846	16.1022	16.1888	5.7283	7.54334	6.84234	5.62803e-08	5.32161e-06	2.2686	up
novel_miR_1251	1	0	0	0	1	2	4	5	12	2	5	2	0.113448	0	0	0	0.123342	0.26768	0.355229	0.712489	1.07329	0.279429	0.769728	0.263167	0.00212563	0.0361783	2.29833	up
novel_miR_430	0	0	0	7	1	3	16	8	25	19	1	6	0	0	0	0.743235	0.123342	0.40152	1.42091	1.13998	2.23602	2.65458	0.153946	0.789501	0.00067143	0.0154429	2.3478	up
novel_miR_10	0	0	1	4	0	0	7	4	10	7	3	9	0	0	0.155946	0.424706	0	0	0.62165	0.569991	0.894409	0.978002	0.461837	1.18425	0.000238291	0.00743134	2.46955	up
novel_miR_588	0	0	1	4	0	0	7	4	10	7	3	9	0	0	0.155946	0.424706	0	0	0.62165	0.569991	0.894409	0.978002	0.461837	1.18425	0.000250794	0.00743134	2.4701	up
novel_miR_891	0	0	1	4	0	0	7	4	10	7	3	9	0	0	0.155946	0.424706	0	0	0.62165	0.569991	0.894409	0.978002	0.461837	1.18425	0.000251364	0.00743134	2.47012	up
novel_miR_1033	0	0	1	4	0	0	7	4	10	7	3	9	0	0	0.155946	0.424706	0	0	0.62165	0.569991	0.894409	0.978002	0.461837	1.18425	0.000253242	0.00743134	2.4702	up
novel_miR_193	0	0	0	0	2	0	10	3	3	0	0	5	0	0	0	0	0.246684	0	0.888072	0.427493	0.268323	0	0	0.657917	0.0280947	0.237896	2.55978	up
rno-miR-301b-3p	1	0	0	4	0	1	14	4	12	14	3	4	0.113448	0	0	0.424706	0	0.13384	1.2433	0.569991	1.07329	1.956	0.461837	0.526334	0.000169755	0.00577846	2.57628	up
rno-miR-675-5p	0	0	0	0	0	1	0	3	4	2	2	1	0	0	0	0	0	0.13384	0	0.427493	0.357763	0.279429	0.307891	0.131583	0.0149632	0.155288	2.57943	up
novel_miR_1012	0	0	0	4	0	0	10	5	17	2	2	3	0	0	0	0.424706	0	0	0.888072	0.712489	1.52049	0.279429	0.307891	0.39475	0.000753237	0.0169529	2.67582	up
rno-miR-335	58	17	29	122	60	24	538	413	693	383	333	425	6.57997	1.95035	4.52243	12.9535	7.40051	3.21216	47.7783	58.8516	61.9825	53.5107	51.2639	55.923	1.11894e-22	1.90443e-19	2.81794	up
novel_miR_398	0	0	0	0	0	1	4	1	3	1	1	6	0	0	0	0	0	0.13384	0.355229	0.142498	0.268323	0.139715	0.153946	0.789501	0.00739244	0.0891343	2.92101	up
novel_miR_423	0	0	0	1	0	0	9	3	5	0	0	0	0	0	0	0.106176	0	0	0.799265	0.427493	0.447204	0	0	0	0.034588	0.272614	2.94845	up
novel_miR_368	0	0	0	0	2	0	5	0	6	0	13	1	0	0	0	0	0.246684	0	0.444036	0	0.536645	0	2.00129	0.131583	0.0174898	0.168179	2.96438	up
novel_miR_803	0	0	0	0	0	1	5	5	2	3	0	3	0	0	0	0	0	0.13384	0.444036	0.712489	0.178882	0.419144	0	0.39475	0.00407596	0.0598042	3.12048	up
novel_miR_782	0	0	0	0	0	0	3	0	3	0	2	1	0	0	0	0	0	0	0.266422	0	0.268323	0	0.307891	0.131583	0.0321838	0.26209	3.47328	up
novel_miR_985	0	0	0	0	0	0	0	2	4	2	0	1	0	0	0	0	0	0	0	0.284995	0.357763	0.279429	0	0.131583	0.0214815	0.196567	3.50683	up
rno-miR-466b-4-3p	0	0	0	3	1	0	26	5	20	9	6	9	0	0	0	0.318529	0.123342	0	2.30899	0.712489	1.78882	1.25743	0.923674	1.18425	6.21451e-08	5.42797e-06	3.58133	up
rno-miR-466b-2-3p	0	0	0	3	1	0	26	5	20	9	6	9	0	0	0	0.318529	0.123342	0	2.30899	0.712489	1.78882	1.25743	0.923674	1.18425	6.37834e-08	5.42797e-06	3.58138	up
novel_miR_137	0	0	0	0	0	0	3	0	4	2	2	0	0	0	0	0	0	0	0.266422	0	0.357763	0.279429	0.307891	0	0.011785	0.126151	3.74344	up
rno-miR-466c-3p	0	0	0	1	0	0	8	2	9	6	1	4	0	0	0	0.106176	0	0	0.710457	0.284995	0.804968	0.838287	0.153946	0.526334	4.95294e-05	0.00200712	3.77988	up
novel_miR_1234	0	0	2	0	0	0	13	2	3	22	5	4	0	0	0.311892	0	0	0	1.15449	0.284995	0.268323	3.07372	0.769728	0.526334	0.000146109	0.00518077	3.81231	up
novel_miR_457	0	0	0	0	0	0	1	3	1	0	0	6	0	0	0	0	0	0	0.0888072	0.427493	0.0894409	0	0	0.789501	0.0237505	0.210539	3.8371	up
novel_miR_1260	0	0	0	0	0	0	7	3	0	2	0	1	0	0	0	0	0	0	0.62165	0.427493	0	0.279429	0	0.131583	0.00997873	0.111005	3.99456	up
rno-miR-202-5p	0	0	0	0	0	0	0	0	0	6	3	3	0	0	0	0	0	0	0	0	0	0.838287	0.461837	0.39475	0.019278	0.180281	4.05144	up
novel_miR_59	0	0	0	0	0	1	10	11	12	6	0	0	0	0	0	0	0	0.13384	0.888072	1.56747	1.07329	0.838287	0	0	0.000240804	0.00743134	4.14463	up
novel_miR_279	0	0	0	0	0	0	0	1	10	3	0	3	0	0	0	0	0	0	0	0.142498	0.894409	0.419144	0	0.39475	0.00562203	0.075344	4.27307	up
novel_miR_437	0	0	0	0	0	0	9	3	5	1	0	0	0	0	0	0	0	0	0.799265	0.427493	0.447204	0.139715	0	0	0.003981	0.0598042	4.33739	up
novel_miR_641	0	0	0	0	0	0	8	1	0	3	0	5	0	0	0	0	0	0	0.710457	0.142498	0	0.419144	0	0.657917	0.00370755	0.0563415	4.34041	up
rno-miR-3586-3p	0	0	0	0	0	0	1	6	12	2	0	5	0	0	0	0	0	0	0.0888072	0.854986	1.07329	0.279429	0	0.657917	0.000339901	0.00964186	4.91603	up
novel_miR_21	0	0	0	0	0	0	0	4	6	7	0	10	0	0	0	0	0	0	0	0.569991	0.536645	0.978002	0	1.31583	0.000268506	0.00774572	5.0522	up
novel_miR_1189	0	0	0	0	0	0	6	3	2	13	0	4	0	0	0	0	0	0	0.532843	0.427493	0.178882	1.81629	0	0.526334	0.000143537	0.00518077	5.10755	up
novel_miR_40	0	0	0	0	0	0	7	12	8	0	2	4	0	0	0	0	0	0	0.62165	1.70997	0.715527	0	0.307891	0.526334	2.3161e-05	0.0010654	5.31536	up
rno-miR-6321	0	0	0	0	0	0	0	107	186	218	116	0	0	0	0	0	0	0	0	15.2473	16.636	30.4578	17.8577	0	5.87303e-10	1.11066e-07	9.61051	up

## Sheet: AS vs sham
#ID	Sample7_Count	Sample9_Count	Sample8_Count	Sample12_Count	Sample11_Count	Sample10_Count	Sample22_Count	Sample24_Count	Sample23_Count	Sample20_Count	Sample19_Count	Sample21_Count	Sample7_TPM	Sample9_TPM	Sample8_TPM	Sample12_TPM	Sample11_TPM	Sample10_TPM	Sample22_TPM	Sample24_TPM	Sample23_TPM	Sample20_TPM	Sample19_TPM	Sample21_TPM	Pvalue	FDR	log2FC	regulated
novel_miR_41	15	1	2	1	2	3	0	0	0	0	0	0	1.79032	0.125855	0.231582	0.126547	0.26488	0.368471	0	0	0	0	0	0	8.3623e-05	0.00364511	-5.15062	down
novel_miR_900	31	38	32	33	15	29	0	1	1	0	4	1	3.69999	4.78249	3.70531	4.17604	1.9866	3.56189	0	0.142498	0.0894409	0	0.615783	0.131583	3.04718e-21	1.72673e-18	-4.7867	down
novel_miR_1324	1	0	0	0	32	0	0	0	0	1	0	0	0.119354	0	0	0	4.23809	0	0	0	0	0.139715	0	0	0.00683306	0.0886733	-4.57374	down
rno-miR-186-3p	0	2	1	0	6	5	0	0	0	0	0	0	0	0.25171	0.115791	0	0.794641	0.614118	0	0	0	0	0	0	0.00350882	0.0547247	-4.45804	down
novel_miR_706	9	0	1	2	1	1	0	0	0	0	0	0	1.07419	0	0.115791	0.253093	0.13244	0.122824	0	0	0	0	0	0	0.00286114	0.0481579	-4.40991	down
novel_miR_1018	4	3	1	1	0	0	0	0	0	0	0	0	0.477417	0.377565	0.115791	0.126547	0	0	0	0	0	0	0	0	0.0135682	0.143843	-3.84194	down
novel_miR_88	0	2	0	0	4	2	0	0	0	0	0	0	0	0.25171	0	0	0.529761	0.245647	0	0	0	0	0	0	0.0344236	0.264797	-3.71661	down
novel_miR_366	0	1	0	2	3	2	0	0	0	0	0	0	0	0.125855	0	0.253093	0.397321	0.245647	0	0	0	0	0	0	0.015445	0.157224	-3.70695	down
novel_miR_530	18	23	6	0	132	186	42	0	0	0	0	2	2.14838	2.89467	0.694746	0	17.4821	22.8452	3.7299	0	0	0	0	0.263167	0.00465674	0.0679192	-3.56121	down
novel_miR_195	2	1	5	1	8	3	2	0	0	0	0	0	0.238709	0.125855	0.578955	0.126547	1.05952	0.368471	0.177614	0	0	0	0	0	0.000434428	0.013188	-3.22629	down
rno-miR-208b-5p	31	12	18	11	4	13	4	0	6	2	0	1	3.69999	1.51026	2.08424	1.39201	0.529761	1.59671	0.355229	0	0.536645	0.279429	0	0.131583	3.63885e-08	3.86628e-06	-3.05539	down
novel_miR_439	4	1	0	0	5	1	1	0	0	0	0	0	0.477417	0.125855	0	0	0.662201	0.122824	0.0888072	0	0	0	0	0	0.0343341	0.264797	-3.01666	down
novel_miR_740	0	3	2	3	0	1	0	0	0	0	1	0	0	0.377565	0.231582	0.37964	0	0.122824	0	0	0	0	0.153946	0	0.0476707	0.325463	-2.68359	down
rno-miR-208b-3p	6854	4300	4470	3587	2893	3484	995	748	1186	481	458	1139	818.055	541.177	517.586	453.923	383.15	427.918	88.3631	106.588	106.077	67.2027	70.5071	149.874	2.36545e-25	4.02127e-22	-2.66983	down
novel_miR_179	2	6	1	10	6	10	2	2	0	0	1	1	0.238709	0.755131	0.115791	1.26547	0.794641	1.22824	0.177614	0.284995	0	0	0.153946	0.131583	0.000447867	0.0133574	-2.6682	down
novel_miR_905	0	4	7	3	2	16	2	0	4	0	0	0	0	0.50342	0.810537	0.37964	0.26488	1.96518	0.177614	0	0.357763	0	0	0	0.00224013	0.0389078	-2.65362	down
novel_miR_978	0	4	7	3	2	16	2	0	4	0	0	0	0	0.50342	0.810537	0.37964	0.26488	1.96518	0.177614	0	0.357763	0	0	0	0.0022273	0.0389078	-2.65351	down
novel_miR_856	5	5	14	7	18	20	6	3	5	2	1	1	0.596772	0.629276	1.62107	0.885827	2.38392	2.45647	0.532843	0.427493	0.447204	0.279429	0.153946	0.131583	3.09525e-05	0.00159452	-2.22776	down
novel_miR_489	1	3	2	2	2	7	1	0	0	0	2	1	0.119354	0.377565	0.231582	0.253093	0.26488	0.859766	0.0888072	0	0	0	0.307891	0.131583	0.0184347	0.180119	-2.13893	down
novel_miR_446	13	4	9	11	17	18	2	5	0	3	1	8	1.55161	0.50342	1.04212	1.39201	2.25148	2.21083	0.177614	0.712489	0	0.419144	0.153946	1.05267	0.00010829	0.00443429	-2.11537	down
novel_miR_1345	7	5	4	1	3	4	0	0	0	0	3	3	0.835481	0.629276	0.463164	0.126547	0.397321	0.491295	0	0	0	0	0.461837	0.39475	0.00741346	0.0947585	-2.09424	down
rno-miR-29a-3p	58726	47594	48042	42369	40180	52570	15585	8675	16006	18726	11831	18308	7009.2	5989.95	5562.83	5361.66	5321.45	6456.84	1384.06	1236.17	1431.59	2616.29	1821.33	2409.03	2.10953e-22	1.7931e-19	-1.97878	down
novel_miR_428	12	9	18	14	14	20	8	12	3	2	2	1	1.43225	1.1327	2.08424	1.77165	1.85416	2.45647	0.710457	1.70997	0.268323	0.279429	0.307891	0.131583	0.000146332	0.00565373	-1.87016	down
novel_miR_63	1	4	5	3	5	12	3	1	4	1	0	1	0.119354	0.50342	0.578955	0.37964	0.662201	1.47388	0.266422	0.142498	0.357763	0.139715	0	0.131583	0.00500104	0.0718061	-1.84548	down
novel_miR_1137	1	4	5	3	5	10	3	1	4	1	0	1	0.119354	0.50342	0.578955	0.37964	0.662201	1.22824	0.266422	0.142498	0.357763	0.139715	0	0.131583	0.00660118	0.0876719	-1.74962	down
novel_miR_464	1	4	5	3	5	10	3	1	4	1	0	1	0.119354	0.50342	0.578955	0.37964	0.662201	1.22824	0.266422	0.142498	0.357763	0.139715	0	0.131583	0.00659784	0.0876719	-1.74961	down
novel_miR_539	3	4	6	3	5	8	1	2	3	2	2	0	0.358063	0.50342	0.694746	0.37964	0.662201	0.982589	0.0888072	0.284995	0.268323	0.279429	0.307891	0	0.0042847	0.0633391	-1.74744	down
novel_miR_910	8	2	8	0	3	3	0	2	0	3	1	2	0.954835	0.25171	0.926328	0	0.397321	0.368471	0	0.284995	0	0.419144	0.153946	0.263167	0.038036	0.279919	-1.70172	down
rno-miR-29b-3p	960	623	694	502	713	730	322	157	257	299	234	311	114.58	78.4077	80.3589	63.5265	94.4299	89.6613	28.5959	22.3721	22.9863	41.7746	36.0233	40.9225	1.55406e-14	6.60477e-12	-1.6937	down
novel_miR_604	6	8	10	20	4	17	2	1	3	6	4	8	0.716126	1.00684	1.15791	2.53093	0.529761	2.088	0.177614	0.142498	0.268323	0.838287	0.615783	1.05267	0.00193544	0.0362218	-1.66633	down
rno-miR-138-2-3p	4	4	1	3	3	6	5	0	2	1	0	0	0.477417	0.50342	0.115791	0.37964	0.397321	0.736942	0.444036	0	0.178882	0.139715	0	0	0.0126427	0.136896	-1.64465	down
rno-miR-384-5p	23	25	37	31	26	43	13	2	10	18	11	18	2.74515	3.14638	4.28427	3.92295	3.44345	5.28142	1.15449	0.284995	0.894409	2.51486	1.6934	2.3685	3.46437e-06	0.000267701	-1.63609	down
rno-miR-135a-5p	11	10	8	15	14	42	9	2	0	10	4	13	1.3129	1.25855	0.926328	1.8982	1.85416	5.15859	0.799265	0.284995	0	1.39715	0.615783	1.71058	0.00297927	0.0486996	-1.61303	down
rno-miR-211-5p	3	3	7	3	20	13	4	3	8	3	2	1	0.358063	0.377565	0.810537	0.37964	2.6488	1.59671	0.355229	0.427493	0.715527	0.419144	0.307891	0.131583	0.0113637	0.127935	-1.54015	down
novel_miR_733	5	7	12	7	9	10	6	2	5	2	3	3	0.596772	0.880986	1.38949	0.885827	1.19196	1.22824	0.532843	0.284995	0.447204	0.279429	0.461837	0.39475	0.000750619	0.0193341	-1.53728	down
novel_miR_1327	2	4	2	1	6	7	3	2	2	1	1	0	0.238709	0.50342	0.231582	0.126547	0.794641	0.859766	0.266422	0.284995	0.178882	0.139715	0.153946	0	0.0288918	0.233886	-1.5152	down
rno-miR-224-5p	680	757	1131	866	2226	1572	579	170	1128	498	415	523	81.161	95.2723	130.96	109.589	294.812	193.079	51.4194	24.2246	100.889	69.5778	63.8874	68.8181	8.90006e-06	0.000657831	-1.5105	down
rno-miR-92b-3p	11	3	2	1	4	10	5	1	3	0	2	2	1.3129	0.377565	0.231582	0.126547	0.529761	1.22824	0.444036	0.142498	0.268323	0	0.307891	0.263167	0.0231284	0.200603	-1.49572	down
novel_miR_45	2	2	5	3	5	7	1	2	3	2	2	0	0.238709	0.25171	0.578955	0.37964	0.662201	0.859766	0.0888072	0.284995	0.268323	0.279429	0.307891	0	0.0223828	0.196691	-1.48027	down
novel_miR_1040	2	2	5	3	5	7	1	2	3	2	2	0	0.238709	0.25171	0.578955	0.37964	0.662201	0.859766	0.0888072	0.284995	0.268323	0.279429	0.307891	0	0.0223851	0.196691	-1.48027	down
novel_miR_120	2	2	5	3	5	7	1	2	3	2	2	0	0.238709	0.25171	0.578955	0.37964	0.662201	0.859766	0.0888072	0.284995	0.268323	0.279429	0.307891	0	0.022405	0.196691	-1.48026	down
novel_miR_767	2	2	5	3	5	7	1	2	3	2	2	0	0.238709	0.25171	0.578955	0.37964	0.662201	0.859766	0.0888072	0.284995	0.268323	0.279429	0.307891	0	0.0224459	0.196691	-1.48024	down
rno-miR-201-3p	59	34	38	30	19	38	15	12	24	18	14	12	7.04191	4.27907	4.40006	3.7964	2.51636	4.6673	1.33211	1.70997	2.14658	2.51486	2.15524	1.579	1.20204e-06	0.000113526	-1.47409	down
novel_miR_691	2	6	2	2	3	6	4	1	0	2	0	2	0.238709	0.755131	0.231582	0.253093	0.397321	0.736942	0.355229	0.142498	0	0.279429	0	0.263167	0.035109	0.267647	-1.45044	down
novel_miR_629	7	11	5	6	8	6	2	0	6	7	1	4	0.835481	1.38441	0.578955	0.75928	1.05952	0.736942	0.177614	0	0.536645	0.978002	0.153946	0.526334	0.00761004	0.0965453	-1.39947	down
rno-miR-3120	6	3	4	5	2	1	3	2	2	1	1	1	0.716126	0.377565	0.463164	0.632734	0.26488	0.122824	0.266422	0.284995	0.178882	0.139715	0.153946	0.131583	0.0451592	0.317434	-1.31172	down
novel_miR_1165	2	2	4	2	5	6	2	2	2	2	2	0	0.238709	0.25171	0.463164	0.253093	0.662201	0.736942	0.177614	0.284995	0.178882	0.279429	0.307891	0	0.045166	0.317434	-1.29363	down
novel_miR_51	2	2	4	2	5	6	2	2	2	2	2	0	0.238709	0.25171	0.463164	0.253093	0.662201	0.736942	0.177614	0.284995	0.178882	0.279429	0.307891	0	0.0454298	0.317434	-1.29354	down
novel_miR_1274	2	2	4	2	5	6	2	2	2	2	2	0	0.238709	0.25171	0.463164	0.253093	0.662201	0.736942	0.177614	0.284995	0.178882	0.279429	0.307891	0	0.0455612	0.317434	-1.29349	down
rno-miR-200b-3p	31	23	42	58	40	165	22	27	57	31	20	22	3.69999	2.89467	4.86322	7.33971	5.29761	20.2659	1.95376	3.84744	5.09813	4.33115	3.07891	2.89484	0.00186903	0.0362218	-1.27258	down
rno-miR-149-5p	19097	15702	17666	16488	16154	16080	10635	6156	9670	7527	6360	11572	2279.31	1976.18	2045.56	2086.5	2139.44	1975	944.464	877.216	864.893	1051.63	979.094	1522.68	2.68917e-12	6.53084e-10	-1.26559	down
rno-miR-201-5p	240	187	155	266	205	237	153	64	137	99	87	130	28.645	23.5349	17.9476	33.6614	27.1502	29.1092	13.5875	9.11985	12.2534	13.8317	13.3933	17.1058	3.15925e-09	4.90785e-07	-1.25951	down
rno-miR-298-3p	69	64	55	34	17	20	35	19	52	15	11	9	8.23545	8.05473	6.3685	4.30259	2.25148	2.45647	3.10825	2.70746	4.65092	2.09572	1.6934	1.18425	0.00192256	0.0362218	-1.25942	down
rno-miR-29b-5p	33	32	46	22	37	39	29	10	23	24	10	16	3.93869	4.02736	5.32639	2.78403	4.90029	4.79012	2.57541	1.42498	2.05714	3.35315	1.53946	2.10534	2.88913e-05	0.00153485	-1.22195	down
rno-miR-150-5p	5367	6642	5828	6625	7930	6429	4421	2922	5822	2773	1916	3756	640.575	835.93	674.83	838.372	1050.25	789.633	392.617	416.378	520.725	387.428	294.96	494.227	3.53615e-09	4.98082e-07	-1.20158	down
novel_miR_214	42	52	51	50	66	77	47	28	56	21	9	28	5.01288	6.54447	5.90534	6.32734	8.74105	9.45742	4.17394	3.98994	5.00869	2.93401	1.38551	3.68434	2.82945e-05	0.00153485	-1.20043	down
novel_miR_25	340	271	512	277	338	453	263	131	291	197	139	174	40.5805	34.1067	59.285	35.0534	44.7648	55.6391	23.3563	18.6672	26.0273	27.5238	21.3984	22.8955	2.86541e-08	3.47943e-06	-1.19919	down
rno-miR-346	6	11	9	8	5	5	10	1	1	5	1	6	0.716126	1.38441	1.04212	1.01237	0.662201	0.614118	0.888072	0.142498	0.0894409	0.698573	0.153946	0.789501	0.0187764	0.181363	-1.18699	down
rno-miR-101a-5p	18	10	8	9	10	18	6	5	9	7	4	8	2.14838	1.25855	0.926328	1.13892	1.3244	2.21083	0.532843	0.712489	0.804968	0.978002	0.615783	1.05267	0.00189992	0.0362218	-1.17673	down
rno-miR-26b-5p	58441	44233	49860	47204	53377	56883	40814	26339	47718	21904	14174	28158	6975.19	5566.95	5773.34	5973.51	7069.26	6986.58	3624.58	3753.25	4267.94	3060.31	2182.03	3705.13	3.80886e-09	4.98082e-07	-1.14045	down
novel_miR_22	27	29	32	18	21	13	24	5	6	9	9	26	3.22257	3.6498	3.70531	2.27784	2.78124	1.59671	2.13137	0.712489	0.536645	1.25743	1.38551	3.42117	0.00509259	0.072145	-1.13799	down
rno-miR-29c-3p	257	210	179	211	297	293	175	106	152	117	99	185	30.6741	26.4296	20.7266	26.7014	39.3347	35.9873	15.5413	15.1048	13.595	16.3466	15.2406	24.3429	3.0914e-07	3.0914e-05	-1.09303	down
rno-miR-384-3p	17	16	10	30	19	30	10	11	18	12	7	13	2.02902	2.01368	1.15791	3.7964	2.51636	3.68471	0.888072	1.56747	1.60994	1.67657	1.07762	1.71058	0.00218299	0.0389078	-1.07162	down
rno-miR-200a-3p	65	38	19	62	42	149	25	22	62	22	30	54	7.75803	4.78249	2.20003	7.8459	5.56249	18.3007	2.22018	3.13495	5.54533	3.07372	4.61837	7.10551	0.00669519	0.0882312	-1.0683	down
rno-miR-204-5p	181	269	199	237	561	412	208	59	370	145	139	236	21.6031	33.855	23.0424	29.9916	74.299	50.6034	18.4719	8.40737	33.0931	20.2586	21.3984	31.0537	0.00179118	0.0362218	-1.0647	down
rno-miR-203a-3p	992	560	736	324	376	433	393	324	541	231	190	360	118.4	70.4789	85.2222	41.0011	49.7975	53.1827	34.9012	46.1693	48.3875	32.2741	29.2497	47.37	0.000103005	0.0043777	-1.06268	down
rno-miR-298-5p	99	63	74	42	27	22	38	33	63	22	10	34	11.8161	7.92887	8.56853	5.31496	3.57589	2.70212	3.37467	4.70242	5.63477	3.07372	1.53946	4.47384	0.00467444	0.0679192	-1.06007	down
rno-miR-3068-5p	144	120	169	87	126	142	84	38	82	106	84	67	17.187	15.1026	19.5687	11.0096	16.6875	17.441	7.4598	5.41491	7.33415	14.8097	12.9314	8.81609	6.50993e-05	0.00299105	-1.04217	down
rno-miR-1249	92	70	99	95	88	117	88	33	106	36	40	46	10.9806	8.80986	11.4633	12.0219	11.6547	14.3704	7.81503	4.70242	9.48073	5.02972	6.15783	6.05284	1.23199e-05	0.000837752	-1.04123	down
rno-miR-29a-5p	128	107	111	77	68	97	48	34	60	103	36	69	15.2774	13.4665	12.8528	9.7441	9.00594	11.9139	4.26274	4.84492	5.36645	14.3906	5.54204	9.07926	0.000324329	0.010811	-1.02003	down
rno-miR-1839-5p	2012	1413	2282	2320	2702	2495	2225	1198	2056	1046	1016	839	240.141	177.833	264.235	293.588	357.853	306.445	197.596	170.712	183.89	146.141	156.409	110.399	1.30635e-05	0.000854149	-0.998335	down
rno-miR-760-3p	18	17	10	37	21	15	15	9	12	13	4	21	2.14838	2.13954	1.15791	4.68223	2.78124	1.84236	1.33211	1.28248	1.07329	1.81629	0.615783	2.76325	0.0113396	0.127935	-0.990242	down
rno-miR-26a-5p	479869	433640	434311	381303	395055	441151	356481	205904	363478	227956	197584	285382	57274.5	54575.8	50289.3	48252.7	52321.2	54183.8	31658.1	29340.9	32509.8	31848.8	30417.2	37551.5	8.90015e-10	1.68114e-07	-0.96482	down
rno-miR-452-5p	226	239	318	134	325	281	136	63	267	200	176	148	26.9741	30.0794	36.8215	16.9573	43.0431	34.5135	12.0778	8.97736	23.8807	27.9429	27.0944	19.4744	0.00187755	0.0362218	-0.925067	down
rno-miR-547-5p	106	65	71	76	50	65	67	23	45	60	36	52	12.6516	8.18058	8.22116	9.61755	6.62201	7.98354	5.95008	3.27745	4.02484	8.38287	5.54204	6.84234	0.000384434	0.0123309	-0.908143	down
rno-miR-547-3p	1357	766	611	927	781	787	917	411	668	821	318	550	161.964	96.405	70.7483	117.309	103.436	96.6622	81.4362	58.5666	59.7465	114.706	48.9547	72.3709	0.000562274	0.0154431	-0.820907	down
rno-miR-27a-3p	57851	48918	42730	52418	54081	64112	58867	27090	50014	29106	21996	44005	6904.77	6156.58	4947.75	6633.33	7162.5	7874.47	5227.81	3860.26	4473.3	4066.53	3386.19	5790.33	1.19143e-05	0.000837752	-0.809104	down
rno-miR-193b-5p	9	12	6	12	9	14	10	6	11	3	5	9	1.07419	1.51026	0.694746	1.51856	1.19196	1.71953	0.888072	0.854986	0.983849	0.419144	0.769728	1.18425	0.0357504	0.268919	-0.800264	down
rno-miR-325-5p	34	34	31	62	48	105	48	33	69	24	27	24	4.05805	4.27907	3.58952	7.8459	6.35713	12.8965	4.26274	4.70242	6.17142	3.35315	4.15653	3.158	0.0136228	0.143843	-0.799454	down
rno-miR-1843a-3p	100	115	113	241	136	199	159	120	169	56	70	88	11.9354	14.4733	13.0844	30.4978	18.0119	24.4419	14.1203	17.0997	15.1155	7.82401	10.7762	11.5793	0.0062733	0.0860049	-0.78087	down
rno-miR-3585-3p	255	217	116	123	80	92	100	77	60	142	78	150	30.4354	27.3106	13.4318	15.5653	10.5952	11.2998	8.88072	10.9723	5.36645	19.8395	12.0078	19.7375	0.0209759	0.196691	-0.780261	down
rno-miR-1839-3p	117	112	216	122	161	109	122	75	81	102	97	116	13.9645	14.0958	25.0109	15.4387	21.3229	13.3878	10.8345	10.6873	7.24471	14.2509	14.9327	15.2637	0.00316664	0.0507857	-0.775248	down
rno-miR-22-5p	1935	1834	1414	2860	3161	3165	2560	1380	2813	1373	845	1840	230.951	230.818	163.728	361.924	418.644	388.737	227.346	196.647	251.597	191.828	130.084	242.114	0.00180987	0.0362218	-0.772104	down
rno-miR-140-5p	3618	2444	2878	2198	2685	2615	2640	1191	2230	2497	1378	1981	431.824	307.59	333.246	278.15	355.602	321.184	234.451	169.715	199.453	348.867	212.137	260.667	0.000109553	0.00443429	-0.770109	down
rno-miR-193b-3p	180	120	119	101	75	88	89	50	150	77	49	94	21.4838	15.1026	13.7791	12.7812	9.93302	10.8085	7.90384	7.12489	13.4161	10.758	7.54334	12.3688	0.00241577	0.041483	-0.761108	down
rno-miR-338-3p	116	121	92	111	148	130	73	33	122	102	50	152	13.8451	15.2285	10.6528	14.0467	19.6012	15.9671	6.48292	4.70242	10.9118	14.2509	7.69728	20.0007	0.00891387	0.11061	-0.758168	down
rno-miR-339-5p	1589	1161	1282	532	437	534	1002	527	966	500	460	672	189.654	146.118	148.444	67.3229	57.8764	65.5878	88.9848	75.0963	86.3999	69.8573	70.815	88.4241	0.0116163	0.129919	-0.750091	down
rno-miR-488-3p	156	88	121	165	135	267	125	93	159	99	109	90	18.6193	11.0753	14.0107	20.8802	17.8794	32.7939	11.1009	13.2523	14.2211	13.8317	16.7801	11.8425	0.00293565	0.0485079	-0.735355	down
rno-miR-22-3p	66024	62167	54809	76006	74587	80886	73599	40012	73486	42191	30749	54948	7880.25	7824.04	6346.39	9618.31	9878.32	9934.72	6536.12	5701.62	6572.65	5894.7	4733.67	7230.25	4.84703e-05	0.00235427	-0.735059	down
rno-miR-664-2-5p	44	19	37	53	43	69	39	45	54	22	27	10	5.25159	2.39125	4.28427	6.70698	5.69493	8.47483	3.46348	6.4124	4.82981	3.07372	4.15653	1.31583	0.0482673	0.328218	-0.707684	down
rno-miR-194-5p	703	809	490	349	396	486	608	277	531	354	213	546	83.9061	101.817	56.7376	44.1648	52.4463	59.6923	53.9948	39.4719	47.4931	49.4589	32.7904	71.8446	0.00563621	0.0786766	-0.693057	down
rno-miR-133a-3p	235847	186576	217274	142030	135758	158425	163005	117473	195743	113472	93121	146058	28149.4	23481.5	25158.4	17973.4	17979.8	19458.3	14476	16739.6	17507.4	15853.7	14335.6	19218.8	0.000232579	0.00841245	-0.687662	down
rno-let-7d-5p	18607	14350	16602	14752	17362	18142	19824	11746	21116	8026	5625	13330	2220.83	1806.02	1922.36	1866.82	2299.43	2228.27	1760.51	1673.78	1888.63	1121.35	865.944	1754.01	0.00139066	0.0319477	-0.687184	down
rno-miR-217-5p	25	22	28	51	52	51	25	25	41	29	26	28	2.98386	2.76881	3.24215	6.45388	6.88689	6.26401	2.22018	3.56244	3.66708	4.05172	4.00259	3.68434	0.0257848	0.213825	-0.684424	down
rno-miR-125b-5p	15508	15102	13841	13607	13198	14490	17001	7599	15147	8798	6911	13556	1850.95	1900.66	1602.66	1721.92	1747.95	1779.72	1509.81	1082.84	1354.76	1229.21	1063.92	1783.75	0.000280746	0.00974018	-0.655802	down
rno-miR-191a-5p	31280	24188	30034	22477	18621	26076	23398	14880	24911	19536	16431	19645	3733.4	3044.18	3477.67	2844.39	2466.17	3202.75	2077.91	2120.37	2228.06	2729.46	2529.48	2584.96	0.000189945	0.0070197	-0.651689	down
rno-let-7a-5p	34218	29098	32188	24393	28793	30910	38988	20424	37518	16514	11825	22280	4084.07	3662.13	3727.08	3086.85	3813.35	3796.48	3462.41	2910.37	3355.64	2307.25	1820.41	2931.68	0.00133877	0.0316099	-0.644034	down
rno-miR-30c-5p	164804	136794	162821	108909	88302	118597	125388	83332	134798	99192	72849	101415	19670.1	17216.2	18853.2	13782.1	11694.7	14566.5	11135.4	11874.6	12056.4	13858.6	11214.8	13344.5	0.000545194	0.0154431	-0.642349	down
rno-miR-338-5p	65	108	90	86	134	123	99	44	190	71	30	84	7.75803	13.5924	10.4212	10.883	17.747	15.1073	8.79191	6.2699	16.9938	9.91973	4.61837	11.053	0.0325357	0.253719	-0.634823	down
rno-miR-125a-5p	20519	16279	19088	19687	16554	22850	20771	11644	21783	13641	9929	15602	2449.03	2048.8	2210.22	2491.33	2192.42	2806.52	1844.61	1659.24	1948.29	1905.85	1528.53	2052.96	0.000154543	0.00583829	-0.624261	down
rno-miR-499-5p	75226	87757	59941	72470	69805	61880	74870	40248	74090	54798	31897	76028	8978.55	11044.7	6940.63	9170.84	9244.99	7600.33	6648.99	5735.25	6626.67	7656.08	4910.4	10004	0.00174225	0.0362218	-0.615574	down
novel_miR_161	143	70	113	92	103	151	120	50	129	98	86	63	17.0677	8.80986	13.0844	11.6423	13.6413	18.5464	10.6569	7.12489	11.5379	13.692	13.2393	8.28976	0.0130357	0.140258	-0.596436	down
rno-miR-185-5p	8838	6923	8834	8627	7422	8347	8446	6840	10146	6276	3970	5008	1054.85	871.295	1022.9	1091.72	982.971	1025.21	750.065	974.684	907.467	876.848	611.164	658.97	0.00157656	0.0345203	-0.587942	down
rno-miR-378a-3p	139375	177855	161002	212624	191203	219168	457169	283205	466083	244199	270539	354664	16635	22384	18642.6	26906.9	25323	26919	40599.9	40356.1	41686.9	34118.2	41648.3	46667.9	0.00107508	0.0262746	0.595707	up
rno-miR-15b-5p	558	419	371	381	450	433	1233	713	1288	516	396	897	66.5997	52.7333	42.9585	48.2143	59.5981	53.1827	109.499	101.601	115.2	72.0927	60.9625	118.03	0.00647013	0.0876719	0.595861	up
rno-miR-130b-5p	20	24	24	12	14	16	42	35	44	30	21	34	2.38709	3.02052	2.77898	1.51856	1.85416	1.96518	3.7299	4.98742	3.9354	4.19144	3.23286	4.47384	0.0362165	0.270035	0.596819	up
rno-miR-125b-1-3p	247	360	236	218	212	240	687	247	588	571	367	413	29.4805	45.3078	27.3267	27.5872	28.0773	29.4777	61.0105	35.1969	52.5912	79.777	56.4981	54.344	0.00904645	0.111442	0.597714	up
rno-miR-127-3p	927	1462	1244	1445	864	976	2480	1245	3765	1704	1754	2510	110.641	184	144.044	182.86	114.428	119.876	220.242	177.41	336.745	238.074	270.021	330.274	0.00796705	0.100326	0.610132	up
rno-miR-127-5p	14	38	31	39	24	16	50	43	58	45	47	68	1.67096	4.78249	3.58952	4.93532	3.17857	1.96518	4.44036	6.1274	5.18757	6.28715	7.23545	8.94767	0.039373	0.288509	0.641103	up
novel_miR_1207	24	15	26	34	18	40	61	40	55	67	43	34	2.8645	1.88783	3.01057	4.30259	2.38392	4.91295	5.41724	5.69991	4.91925	9.36087	6.61966	4.47384	0.0215569	0.196691	0.65988	up
rno-miR-148a-3p	281475	320979	313668	204804	206122	229783	510071	261948	382023	829978	578364	343970	33595.3	40396.9	36319.9	25917.3	27298.8	28222.8	45298	37327	34168.5	115960	89036.6	45260.8	0.0158547	0.159485	0.662656	up
rno-miR-370-3p	20	19	16	12	7	16	32	12	55	34	25	22	2.38709	2.39125	1.85266	1.51856	0.927082	1.96518	2.84183	1.70997	4.91925	4.75029	3.84864	2.89484	0.045247	0.317434	0.669752	up
rno-miR-362-3p	66	70	41	21	18	38	96	72	115	72	48	100	7.87739	8.80986	4.74743	2.65748	2.38392	4.6673	8.52549	10.2598	10.2857	10.0594	7.38939	13.1583	0.0268183	0.220247	0.679498	up
rno-miR-382-3p	10	27	11	15	15	11	30	28	58	21	18	29	1.19354	3.39809	1.2737	1.8982	1.9866	1.35106	2.66422	3.98994	5.18757	2.93401	2.77102	3.81592	0.0413884	0.298137	0.695802	up
rno-miR-1306-5p	26	37	37	29	27	36	52	42	97	63	62	68	3.10321	4.65664	4.28427	3.66986	3.57589	4.42165	4.61797	5.9849	8.67576	8.80202	9.54463	8.94767	0.00502642	0.0718061	0.704496	up
rno-miR-181c-5p	239	237	221	145	258	213	554	330	489	359	294	637	28.5257	29.8277	25.5898	18.3493	34.1696	26.1614	49.1992	47.0242	43.7366	50.1575	45.26	83.8187	0.00138057	0.0319477	0.710043	up
rno-miR-511-3p	24	18	14	9	9	10	44	29	42	19	21	17	2.8645	2.26539	1.62107	1.13892	1.19196	1.22824	3.90752	4.13243	3.75652	2.65458	3.23286	2.23692	0.0303353	0.242112	0.71399	up
rno-miR-455-5p	3171	2599	2719	1508	1527	1538	4244	2356	3675	7152	4289	4016	378.473	327.097	314.836	190.832	202.236	188.903	376.898	335.725	328.695	999.238	660.273	528.439	0.0104372	0.121529	0.730304	up
rno-miR-32-5p	465	243	197	188	234	383	713	389	710	487	445	752	55.4998	30.5828	22.8108	23.7908	30.991	47.0415	63.3195	55.4316	63.503	68.041	68.5058	98.9508	0.00145727	0.0330315	0.750042	up
rno-miR-134-5p	14	62	44	48	32	31	103	62	135	43	51	108	1.67096	7.80302	5.0948	6.07424	4.23809	3.80753	9.14714	8.83486	12.0745	6.00773	7.85123	14.211	0.0234343	0.202225	0.751057	up
rno-miR-434-5p	73	87	66	39	30	39	84	54	115	176	97	156	8.71287	10.9494	7.6422	4.93532	3.97321	4.79012	7.4598	7.69488	10.2857	24.5898	14.9327	20.527	0.0222201	0.196691	0.762141	up
rno-miR-16-3p	36	15	24	20	27	20	63	44	67	48	31	50	4.29676	1.88783	2.77898	2.53093	3.57589	2.45647	5.59485	6.2699	5.99254	6.7063	4.77232	6.57917	0.00268351	0.0456198	0.78197	up
novel_miR_639	1337	2115	1137	2143	3865	2270	6880	3756	10084	1753	1293	6237	159.577	266.184	131.654	271.19	511.881	278.81	610.993	535.221	901.922	244.92	199.052	820.686	0.0319798	0.250675	0.787873	up
rno-miR-136-3p	25	30	28	23	20	35	95	48	75	39	32	63	2.98386	3.77565	3.24215	2.91058	2.6488	4.29883	8.43668	6.83989	6.70806	5.44887	4.92626	8.28976	0.00179162	0.0362218	0.795388	up
novel_miR_1095	34	7	26	18	20	46	75	39	95	52	19	53	4.05805	0.880986	3.01057	2.27784	2.6488	5.64989	6.66054	5.55741	8.49688	7.26516	2.92497	6.97392	0.0191541	0.182932	0.801684	up
novel_miR_340	34	7	26	18	20	46	75	39	95	52	19	53	4.05805	0.880986	3.01057	2.27784	2.6488	5.64989	6.66054	5.55741	8.49688	7.26516	2.92497	6.97392	0.0190874	0.182932	0.801686	up
novel_miR_672	341	241	222	289	282	316	805	460	757	626	590	383	40.6998	30.3311	25.7056	36.572	37.3481	38.8123	71.4898	65.549	67.7067	87.4613	90.8279	50.3965	0.000112987	0.00446694	0.812063	up
rno-miR-337-5p	6	19	9	11	7	15	35	17	46	16	10	30	0.716126	2.39125	1.04212	1.39201	0.927082	1.84236	3.10825	2.42246	4.11428	2.23543	1.53946	3.9475	0.0250293	0.211691	0.827376	up
rno-miR-449a-5p	18	20	9	8	8	14	26	16	23	42	20	38	2.14838	2.5171	1.04212	1.01237	1.05952	1.71953	2.30899	2.27996	2.05714	5.86801	3.07891	5.00017	0.0207686	0.196148	0.828779	up
rno-miR-181a-1-3p	276	400	357	332	261	269	1041	543	986	450	541	786	32.9418	50.342	41.3374	42.0135	34.5669	33.0396	92.4483	77.3763	88.1887	62.8715	83.2846	103.425	7.23225e-05	0.00323548	0.858931	up
novel_miR_392	12	12	10	9	7	24	39	41	42	11	6	29	1.43225	1.51026	1.15791	1.13892	0.927082	2.94777	3.46348	5.84241	3.75652	1.53686	0.923674	3.81592	0.0367028	0.271973	0.865494	up
rno-miR-542-3p	241	373	348	508	474	495	1444	850	1381	596	618	808	28.7644	46.944	40.2953	64.2857	62.7767	60.7977	128.238	121.123	123.518	83.2699	95.1384	106.319	0.000275133	0.00974018	0.875941	up
rno-let-7a-2-3p	7	7	8	4	7	4	22	9	14	14	12	14	0.835481	0.880986	0.926328	0.506187	0.927082	0.491295	1.95376	1.28248	1.25217	1.956	1.84735	1.84217	0.0185417	0.180119	0.880221	up
rno-miR-379-5p	117	226	192	317	368	230	772	443	954	347	317	686	13.9645	28.4433	22.2319	40.1153	48.738	28.2494	68.5591	63.1265	85.3266	48.4809	48.8008	90.2662	0.00208556	0.0377176	0.898368	up
rno-miR-676	1083	1178	1189	788	751	893	2948	1164	3065	2514	1929	2072	129.261	148.257	137.675	99.7188	99.4626	109.682	261.804	165.867	274.136	351.242	296.961	272.641	2.50797e-05	0.00147019	0.899838	up
novel_miR_1286	6	7	18	14	7	20	43	20	29	44	18	15	0.716126	0.880986	2.08424	1.77165	0.927082	2.45647	3.81871	2.84995	2.59379	6.14744	2.77102	1.97375	0.0140532	0.147472	0.924927	up
rno-miR-483-5p	9	15	9	8	16	17	44	40	22	14	22	29	1.07419	1.88783	1.04212	1.01237	2.11904	2.088	3.90752	5.69991	1.9677	1.956	3.3868	3.81592	0.00982614	0.116003	0.930178	up
rno-miR-582-3p	80	58	94	140	172	140	424	254	458	198	150	205	9.54835	7.2996	10.8844	17.7165	22.7797	17.1953	37.6542	36.1944	40.9639	27.6635	23.0918	26.9746	0.00105672	0.0262746	0.940042	up
rno-miR-93-3p	17	11	11	4	6	13	29	22	20	28	20	27	2.02902	1.38441	1.2737	0.506187	0.794641	1.59671	2.57541	3.13495	1.78882	3.91201	3.07891	3.55275	0.00412695	0.0620869	0.970828	up
rno-miR-130b-3p	16	3	4	5	4	5	19	12	20	16	13	10	1.90967	0.377565	0.463164	0.632734	0.529761	0.614118	1.68734	1.70997	1.78882	2.23543	2.00129	1.31583	0.0143989	0.150173	0.985987	up
rno-miR-3559-5p	416	297	346	541	799	719	1865	1384	2194	675	780	1038	49.6514	37.379	40.0637	68.4618	105.82	88.3102	165.625	197.217	196.233	94.3073	120.078	136.584	0.000492818	0.0144447	1.00247	up
rno-let-7g-3p	7	8	6	1	6	9	8	10	6	20	15	31	0.835481	1.00684	0.694746	0.126547	0.794641	1.10541	0.710457	1.42498	0.536645	2.79429	2.30918	4.07909	0.0367963	0.271973	1.06151	up
rno-miR-542-5p	4	9	5	6	5	4	9	5	16	20	12	24	0.477417	1.1327	0.578955	0.75928	0.662201	0.491295	0.799265	0.712489	1.43105	2.79429	1.84735	3.158	0.0172286	0.172286	1.07528	up
novel_miR_418	9	6	7	6	6	8	23	6	26	12	12	36	1.07419	0.755131	0.810537	0.75928	0.794641	0.982589	2.04256	0.854986	2.32546	1.67657	1.84735	4.737	0.00569248	0.0786766	1.11178	up
novel_miR_1057	9	6	7	6	6	8	23	6	26	12	12	36	1.07419	0.755131	0.810537	0.75928	0.794641	0.982589	2.04256	0.854986	2.32546	1.67657	1.84735	4.737	0.00569063	0.0786766	1.11178	up
rno-miR-144-3p	276	59	51	179	259	304	836	433	631	154	169	895	32.9418	7.42545	5.90534	22.6519	34.302	37.3384	74.2428	61.7015	56.4372	21.516	26.0168	117.767	0.0106245	0.12224	1.13057	up
rno-miR-6215	14	20	8	45	56	66	96	173	191	43	19	58	1.67096	2.5171	0.926328	5.6946	7.41665	8.10636	8.52549	24.6521	17.0832	6.00773	2.92497	7.63184	0.0256226	0.213522	1.14053	up
rno-miR-341	29	20	23	15	11	18	39	29	112	36	21	93	3.46128	2.5171	2.66319	1.8982	1.45684	2.21083	3.46348	4.13243	10.0174	5.02972	3.23286	12.2373	0.00165017	0.0355099	1.14792	up
rno-miR-184	191	385	411	110	657	300	1344	1054	1113	507	418	1393	22.7967	48.4542	47.5901	13.9201	87.0132	36.8471	119.357	150.193	99.5477	70.8353	64.3493	183.296	0.00206128	0.0376793	1.15623	up
rno-miR-582-5p	17	10	14	6	8	10	41	17	48	21	19	38	2.02902	1.25855	1.62107	0.75928	1.05952	1.22824	3.64109	2.42246	4.29316	2.93401	2.92497	5.00017	0.000355907	0.0116354	1.15881	up
novel_miR_677	598	1003	897	569	610	605	1703	915	1832	2895	1857	2629	71.3739	126.233	103.865	72.0051	80.7885	74.3083	151.239	130.385	163.856	404.474	285.877	345.933	2.76363e-05	0.00153485	1.19329	up
rno-miR-483-3p	5	16	18	7	22	33	81	50	53	25	30	49	0.596772	2.01368	2.08424	0.885827	2.91368	4.05318	7.19338	7.12489	4.74037	3.49286	4.61837	6.44759	0.00158387	0.0345203	1.19351	up
rno-miR-188-5p	5	5	4	1	6	2	20	10	10	4	4	20	0.596772	0.629276	0.463164	0.126547	0.794641	0.245647	1.77614	1.42498	0.894409	0.558858	0.615783	2.63167	0.0218411	0.196691	1.2036	up
rno-miR-136-5p	17	23	21	7	8	12	24	19	31	54	41	72	2.02902	2.89467	2.43161	0.885827	1.05952	1.47388	2.13137	2.70746	2.77267	7.54459	6.31177	9.47401	0.00308427	0.0499358	1.20717	up
novel_miR_287	16	11	20	6	9	25	36	48	29	42	34	48	1.90967	1.38441	2.31582	0.75928	1.19196	3.07059	3.19706	6.83989	2.59379	5.86801	5.23415	6.31601	0.000414201	0.0130397	1.22403	up
rno-miR-208a-3p	1078	894	877	1631	2378	3459	5104	4083	5258	4449	4009	6645	128.664	112.514	101.549	206.398	314.943	424.847	453.272	581.818	470.28	621.59	617.168	874.372	3.92688e-05	0.00196344	1.2578	up
novel_miR_1080	3	3	2	0	4	3	5	12	10	11	5	1	0.358063	0.377565	0.231582	0	0.529761	0.368471	0.444036	1.70997	0.894409	1.53686	0.769728	0.131583	0.0411001	0.29732	1.25992	up
novel_miR_1139	38	65	54	36	38	57	180	198	287	93	31	109	4.53547	8.18058	6.25271	4.55568	5.03273	7.00095	15.9853	28.2145	25.6695	12.9935	4.77232	14.3426	0.000295942	0.010062	1.27777	up
rno-miR-494-3p	29	23	23	8	13	21	71	44	79	65	38	64	3.46128	2.89467	2.66319	1.01237	1.72172	2.5793	6.30531	6.2699	7.06583	9.08145	5.84993	8.42134	1.74429e-06	0.000156068	1.31881	up
rno-miR-181c-3p	238	222	237	184	148	176	779	512	664	394	532	814	28.4063	27.9398	27.4425	23.2846	19.6012	21.617	69.1808	72.9588	59.3887	55.0475	81.8991	107.109	3.17567e-09	4.90785e-07	1.32767	up
rno-miR-34a-5p	538	493	791	493	552	643	1678	989	1764	2123	1899	2129	64.2126	62.0466	91.5907	62.3875	73.107	78.9756	149.018	140.93	157.774	296.614	292.343	280.141	3.192e-08	3.6176e-06	1.3331	up
novel_miR_1379	0	6	8	2	8	12	23	8	19	44	13	6	0	0.755131	0.926328	0.253093	1.05952	1.47388	2.04256	1.13998	1.69938	6.14744	2.00129	0.789501	0.0184812	0.180119	1.34289	up
novel_miR_990	6	4	1	1	2	1	11	1	5	10	12	8	0.716126	0.50342	0.115791	0.126547	0.26488	0.122824	0.976879	0.142498	0.447204	1.39715	1.84735	1.05267	0.0319979	0.250675	1.35202	up
novel_miR_190	5	9	8	7	8	8	47	20	43	20	15	6	0.596772	1.1327	0.926328	0.885827	1.05952	0.982589	4.17394	2.84995	3.84596	2.79429	2.30918	0.789501	0.000764453	0.0193966	1.36262	up
novel_miR_887	1	5	8	5	9	8	43	12	45	6	9	12	0.119354	0.629276	0.926328	0.632734	1.19196	0.982589	3.81871	1.70997	4.02484	0.838287	1.38551	1.579	0.00703587	0.0906134	1.36331	up
novel_miR_919	3	0	3	2	0	5	8	6	16	6	4	4	0.358063	0	0.347373	0.253093	0	0.614118	0.710457	0.854986	1.43105	0.838287	0.615783	0.526334	0.0147791	0.153197	1.38899	up
novel_miR_656	3	0	0	2	1	6	5	12	11	1	7	5	0.358063	0	0	0.253093	0.13244	0.736942	0.444036	1.70997	0.983849	0.139715	1.07762	0.657917	0.0299555	0.240209	1.49841	up
rno-miR-466c-5p	88	25	34	49	35	69	170	131	316	186	59	201	10.5032	3.14638	3.93689	6.20079	4.63541	8.47483	15.0972	18.6672	28.2633	25.9869	9.08279	26.4483	1.88314e-06	0.000160067	1.4987	up
rno-miR-208a-5p	17	47	42	45	62	149	291	204	373	136	108	177	2.02902	5.91519	4.86322	5.6946	8.21129	18.3007	25.8429	29.0695	33.3614	19.0012	16.6261	23.2903	5.03202e-05	0.00237623	1.49981	up
rno-miR-6318	4	0	1	1	1	1	2	3	13	5	5	2	0.477417	0	0.115791	0.126547	0.13244	0.122824	0.177614	0.427493	1.16273	0.698573	0.769728	0.263167	0.0314282	0.248502	1.51877	up
novel_miR_601	26	12	25	12	10	22	75	81	102	41	26	58	3.10321	1.51026	2.89477	1.51856	1.3244	2.70212	6.66054	11.5423	9.12297	5.7283	4.00259	7.63184	3.04988e-06	0.000246895	1.52612	up
novel_miR_508	1	2	2	0	0	2	8	4	5	4	1	5	0.119354	0.25171	0.231582	0	0	0.245647	0.710457	0.569991	0.447204	0.558858	0.153946	0.657917	0.0221206	0.196691	1.53948	up
novel_miR_189	1	2	2	0	0	2	8	4	5	4	1	5	0.119354	0.25171	0.231582	0	0	0.245647	0.710457	0.569991	0.447204	0.558858	0.153946	0.657917	0.0221111	0.196691	1.53948	up
novel_miR_1209	1	4	0	1	0	0	7	2	2	2	4	7	0.119354	0.50342	0	0.126547	0	0	0.62165	0.284995	0.178882	0.279429	0.615783	0.921084	0.0468687	0.322578	1.59403	up
rno-miR-675-3p	1	2	2	0	2	1	17	6	6	1	2	2	0.119354	0.25171	0.231582	0	0.26488	0.122824	1.50972	0.854986	0.536645	0.139715	0.307891	0.263167	0.0286351	0.232917	1.62345	up
rno-miR-431	6	13	2	7	1	2	18	9	23	15	12	45	0.716126	1.63612	0.231582	0.885827	0.13244	0.245647	1.59853	1.28248	2.05714	2.09572	1.84735	5.92126	0.00191782	0.0362218	1.63562	up
rno-miR-466c-3p	1	1	1	1	1	2	8	2	9	6	1	4	0.119354	0.125855	0.115791	0.126547	0.13244	0.245647	0.710457	0.284995	0.804968	0.838287	0.153946	0.526334	0.0122165	0.134858	1.65933	up
novel_miR_881	4	0	5	0	3	2	10	4	8	14	9	11	0.477417	0	0.578955	0	0.397321	0.245647	0.888072	0.569991	0.715527	1.956	1.38551	1.44742	0.00327316	0.051522	1.68207	up
rno-miR-181b-1-3p	6	5	2	5	7	2	41	19	27	10	5	13	0.716126	0.629276	0.231582	0.632734	0.927082	0.245647	3.64109	2.70746	2.4149	1.39715	0.769728	1.71058	0.000425048	0.0131379	1.68237	up
novel_miR_1291	1	2	2	1	0	2	9	1	3	6	3	12	0.119354	0.25171	0.231582	0.126547	0	0.245647	0.799265	0.142498	0.268323	0.838287	0.461837	1.579	0.0151655	0.155309	1.69865	up
novel_miR_1088	2	2	0	4	0	4	12	18	5	7	3	3	0.238709	0.25171	0	0.506187	0	0.491295	1.06569	2.56496	0.447204	0.978002	0.461837	0.39475	0.0099014	0.116085	1.71292	up
novel_miR_1208	1	1	0	1	1	1	7	4	4	1	6	0	0.119354	0.125855	0	0.126547	0.13244	0.122824	0.62165	0.569991	0.357763	0.139715	0.923674	0	0.0440005	0.31429	1.72732	up
novel_miR_659	2	3	1	0	1	1	4	11	20	1	7	1	0.238709	0.377565	0.115791	0	0.13244	0.122824	0.355229	1.56747	1.78882	0.139715	1.07762	0.131583	0.00837266	0.104658	2.05349	up
rno-miR-301b-3p	1	5	1	0	1	1	14	4	12	14	3	4	0.119354	0.629276	0.115791	0	0.13244	0.122824	1.2433	0.569991	1.07329	1.956	0.461837	0.526334	0.0010819	0.0262746	2.06696	up
novel_miR_10	3	1	1	1	0	1	7	4	10	7	3	9	0.358063	0.125855	0.115791	0.126547	0	0.122824	0.62165	0.569991	0.894409	0.978002	0.461837	1.18425	0.000581388	0.0154431	2.09943	up
novel_miR_891	3	1	1	1	0	1	7	4	10	7	3	9	0.358063	0.125855	0.115791	0.126547	0	0.122824	0.62165	0.569991	0.894409	0.978002	0.461837	1.18425	0.000578993	0.0154431	2.09944	up
novel_miR_1033	3	1	1	1	0	1	7	4	10	7	3	9	0.358063	0.125855	0.115791	0.126547	0	0.122824	0.62165	0.569991	0.894409	0.978002	0.461837	1.18425	0.000578343	0.0154431	2.09944	up
novel_miR_588	3	1	1	1	0	1	7	4	10	7	3	9	0.358063	0.125855	0.115791	0.126547	0	0.122824	0.62165	0.569991	0.894409	0.978002	0.461837	1.18425	0.000575359	0.0154431	2.09945	up
novel_miR_816	0	1	1	0	1	0	4	5	6	1	2	1	0	0.125855	0.115791	0	0.13244	0	0.355229	0.712489	0.536645	0.139715	0.307891	0.131583	0.0244408	0.20879	2.11033	up
novel_miR_395	33	14	20	44	19	30	152	171	256	95	73	120	3.93869	1.76197	2.31582	5.56806	2.51636	3.68471	13.4987	24.3671	22.8969	13.2729	11.238	15.79	1.00828e-11	2.14259e-09	2.1137	up
novel_miR_59	0	0	0	5	0	1	10	11	12	6	0	0	0	0	0	0.632734	0	0.122824	0.888072	1.56747	1.07329	0.838287	0	0	0.0356789	0.268919	2.20858	up
novel_miR_193	2	0	0	0	0	1	10	3	3	0	0	5	0.238709	0	0	0	0	0.122824	0.888072	0.427493	0.268323	0	0	0.657917	0.0293576	0.236531	2.21327	up
rno-miR-335	86	158	76	34	67	44	538	413	693	383	333	425	10.2645	19.8851	8.80011	4.30259	8.8735	5.40424	47.7783	58.8516	61.9825	53.5107	51.2639	55.923	1.97936e-12	6.53084e-10	2.25312	up
rno-miR-466b-2-3p	4	0	1	1	1	4	26	5	20	9	6	9	0.477417	0	0.115791	0.126547	0.13244	0.491295	2.30899	0.712489	1.78882	1.25743	0.923674	1.18425	2.47427e-05	0.00147019	2.33861	up
rno-miR-466b-4-3p	4	0	1	1	1	4	26	5	20	9	6	9	0.477417	0	0.115791	0.126547	0.13244	0.491295	2.30899	0.712489	1.78882	1.25743	0.923674	1.18425	2.46099e-05	0.00147019	2.33862	up
novel_miR_92	0	0	0	0	1	1	0	1	2	2	6	4	0	0	0	0	0.13244	0.122824	0	0.142498	0.178882	0.279429	0.923674	0.526334	0.0206169	0.195803	2.37545	up
novel_miR_1234	1	1	0	0	0	5	13	2	3	22	5	4	0.119354	0.125855	0	0	0	0.614118	1.15449	0.284995	0.268323	3.07372	0.769728	0.526334	0.00179948	0.0362218	2.46131	up
rno-miR-3586-3p	2	0	0	0	1	0	1	6	12	2	0	5	0.238709	0	0	0	0.13244	0	0.0888072	0.854986	1.07329	0.279429	0	0.657917	0.00981451	0.116003	2.52146	up
novel_miR_148	0	1	0	0	1	0	4	9	3	0	2	0	0	0.125855	0	0	0.13244	0	0.355229	1.28248	0.268323	0	0.307891	0	0.0227939	0.198716	2.56871	up
novel_miR_245	1	0	0	0	0	0	0	3	2	2	2	2	0.119354	0	0	0	0	0	0	0.427493	0.178882	0.279429	0.307891	0.263167	0.0136223	0.143843	2.56984	up
rno-miR-672-5p	12	17	10	12	12	17	189	113	181	41	49	52	1.43225	2.13954	1.15791	1.51856	1.58928	2.088	16.7846	16.1022	16.1888	5.7283	7.54334	6.84234	2.58795e-12	6.53084e-10	2.58348	up
novel_miR_40	0	0	1	0	0	3	7	12	8	0	2	4	0	0	0.115791	0	0	0.368471	0.62165	1.70997	0.715527	0	0.307891	0.526334	0.00293901	0.0485079	2.59207	up
novel_miR_21	1	1	0	1	0	0	0	4	6	7	0	10	0.119354	0.125855	0	0.126547	0	0	0	0.569991	0.536645	0.978002	0	1.31583	0.00421697	0.0628846	2.63399	up
novel_miR_430	0	1	0	0	0	8	16	8	25	19	1	6	0	0.125855	0	0	0	0.982589	1.42091	1.13998	2.23602	2.65458	0.153946	0.789501	0.00074854	0.0193341	2.63811	up
novel_miR_655	0	0	0	0	0	1	4	3	3	1	0	2	0	0	0	0	0	0.122824	0.355229	0.427493	0.268323	0.139715	0	0.263167	0.0150054	0.154601	2.72599	up
novel_miR_153	1	0	0	0	0	0	4	0	6	0	1	3	0.119354	0	0	0	0	0	0.355229	0	0.536645	0	0.153946	0.39475	0.0310074	0.246321	2.74402	up
novel_miR_1194	1	0	0	0	0	0	2	7	1	0	1	1	0.119354	0	0	0	0	0	0.177614	0.997484	0.0894409	0	0.153946	0.131583	0.0347839	0.266363	2.75904	up
novel_miR_1343	0	0	0	1	0	0	3	1	4	0	2	4	0	0	0	0.126547	0	0	0.266422	0.142498	0.357763	0	0.307891	0.526334	0.00971416	0.116003	2.81966	up
novel_miR_1307	0	0	0	0	0	0	0	1	2	1	1	1	0	0	0	0	0	0	0	0.142498	0.178882	0.139715	0.153946	0.131583	0.0355859	0.268919	3.047	up
novel_miR_102	0	0	1	0	0	0	9	1	9	0	0	1	0	0	0.115791	0	0	0	0.799265	0.142498	0.804968	0	0	0.131583	0.0184525	0.180119	3.12267	up
novel_miR_1189	0	1	0	0	1	0	6	3	2	13	0	4	0	0.125855	0	0	0.13244	0	0.532843	0.427493	0.178882	1.81629	0	0.526334	0.00404666	0.0619758	3.12864	up
rno-miR-673-5p	0	1	0	0	0	0	1	1	6	0	3	7	0	0.125855	0	0	0	0	0.0888072	0.142498	0.536645	0	0.461837	0.921084	0.00658834	0.0876719	3.17168	up
novel_miR_100	0	0	0	0	0	1	0	8	0	4	3	0	0	0	0	0	0	0.122824	0	1.13998	0	0.558858	0.461837	0	0.0249106	0.211691	3.19271	up
rno-miR-376c-5p	0	0	0	0	0	0	1	1	1	1	0	3	0	0	0	0	0	0	0.0888072	0.142498	0.0894409	0.139715	0	0.39475	0.0488274	0.3301	3.24257	up
rno-miR-1298	0	0	0	0	0	1	11	0	8	1	2	0	0	0	0	0	0	0.122824	0.976879	0	0.715527	0.139715	0.307891	0	0.00913528	0.111726	3.31786	up
novel_miR_1119	0	0	1	0	0	0	2	1	6	1	7	4	0	0	0.115791	0	0	0	0.177614	0.142498	0.536645	0.139715	1.07762	0.526334	0.00110532	0.0264654	3.43515	up
novel_miR_782	0	0	0	0	0	0	3	0	3	0	2	1	0	0	0	0	0	0	0.266422	0	0.268323	0	0.307891	0.131583	0.0210575	0.196691	3.52105	up
novel_miR_320	0	0	0	0	0	0	6	0	2	2	0	0	0	0	0	0	0	0	0.532843	0	0.178882	0.279429	0	0	0.0444476	0.316154	3.56804	up
novel_miR_1221	0	0	0	0	0	0	1	0	1	0	6	1	0	0	0	0	0	0	0.0888072	0	0.0894409	0	0.923674	0.131583	0.040075	0.292393	3.72925	up
novel_miR_137	0	0	0	0	0	0	3	0	4	2	2	0	0	0	0	0	0	0	0.266422	0	0.357763	0.279429	0.307891	0	0.0125671	0.136896	3.78881	up
novel_miR_1260	0	0	0	0	0	0	7	3	0	2	0	1	0	0	0	0	0	0	0.62165	0.427493	0	0.279429	0	0.131583	0.010642	0.12224	4.03266	up
novel_miR_1129	0	0	0	0	0	0	5	0	4	2	2	1	0	0	0	0	0	0	0.444036	0	0.357763	0.279429	0.307891	0.131583	0.00197654	0.036523	4.11314	up
rno-miR-377-3p	0	0	0	0	0	0	4	1	0	2	2	5	0	0	0	0	0	0	0.355229	0.142498	0	0.279429	0.307891	0.657917	0.0014832	0.0331768	4.18563	up
novel_miR_279	0	0	0	0	0	0	0	1	10	3	0	3	0	0	0	0	0	0	0	0.142498	0.894409	0.419144	0	0.39475	0.00408955	0.0620736	4.31865	up

## Sheet: AMI vs sham
#ID	Sample18_Count	Sample17_Count	Sample16_Count	Sample13_Count	Sample15_Count	Sample14_Count	Sample22_Count	Sample24_Count	Sample23_Count	Sample20_Count	Sample19_Count	Sample21_Count	Sample18_TPM	Sample17_TPM	Sample16_TPM	Sample13_TPM	Sample15_TPM	Sample14_TPM	Sample22_TPM	Sample24_TPM	Sample23_TPM	Sample20_TPM	Sample19_TPM	Sample21_TPM	Pvalue	FDR	log2FC	regulated
rno-miR-743a-5p	0	1	59	0	0	0	0	0	0	0	0	0	0	0.121428	7.0441	0	0	0	0	0	0	0	0	0	0.000975103	0.341481	-6.19897	down
rno-miR-471-5p	0	0	50	1	2	0	0	0	0	0	0	0	0	0	5.96958	0.280598	0.262779	0	0	0	0	0	0	0	0.000607896	0.266107	-6.04739	down
rno-miR-871-5p	0	0	33	1	0	0	0	0	0	0	0	0	0	0	3.93992	0.280598	0	0	0	0	0	0	0	0	0.00416849	0.486601	-5.42882	down
novel_miR_1094	0	0	254	2	2	0	0	2	1	0	3	0	0	0	30.3255	0.561196	0.262779	0	0	0.284995	0.0894409	0	0.461837	0	0.00196672	0.411188	-5.01867	down
novel_miR_1203	1	0	3	6	3	1	0	0	0	0	0	0	0.135505	0	0.358175	1.68359	0.394169	0.175644	0	0	0	0	0	0	0.00155425	0.388784	-4.52949	down
rno-miR-743a-3p	0	0	102	0	0	3	0	0	0	0	3	0	0	0	12.1779	0	0	0.526931	0	0	0	0	0.461837	0	0.0103689	0.626066	-4.52905	down
rno-miR-743b-5p	0	0	78	0	0	0	1	0	1	1	0	0	0	0	9.31254	0	0	0	0.0888072	0	0.0894409	0.139715	0	0	0.00487237	0.508616	-4.41616	down
novel_miR_551	0	0	15	0	0	0	0	0	0	0	0	0	0	0	1.79087	0	0	0	0	0	0	0	0	0	0.0478148	0.977946	-4.27855	down
rno-miR-883-3p	0	0	15	0	0	0	0	0	0	0	0	0	0	0	1.79087	0	0	0	0	0	0	0	0	0	0.0480316	0.977946	-4.27846	down
novel_miR_594	3	2	2	2	2	1	0	0	0	0	0	0	0.406514	0.242856	0.238783	0.561196	0.262779	0.175644	0	0	0	0	0	0	0.00044149	0.257683	-4.21846	down
rno-miR-881-3p	2	0	216	1	2	0	2	1	3	3	2	0	0.271009	0	25.7886	0.280598	0.262779	0	0.177614	0.142498	0.268323	0.419144	0.307891	0	0.00141132	0.388784	-4.18039	down
novel_miR_465	0	10	0	0	2	0	0	0	0	0	0	0	0	1.21428	0	0	0.262779	0	0	0	0	0	0	0	0.0350733	0.918984	-4.1236	down
novel_miR_548	0	0	0	1	12	10	0	0	0	0	0	1	0	0	0	0.280598	1.57667	1.75644	0	0	0	0	0	0.131583	0.00803406	0.586151	-4.00311	down
novel_miR_1205	2	0	1	4	0	2	0	0	0	0	0	0	0.271009	0	0.119392	1.12239	0	0.351287	0	0	0	0	0	0	0.0147855	0.761453	-3.9911	down
novel_miR_1335	0	0	4	0	1	5	0	0	0	0	0	0	0	0	0.477566	0	0.13139	0.878218	0	0	0	0	0	0	0.0272829	0.918984	-3.98975	down
novel_miR_744	0	9	2	0	0	0	0	0	0	0	0	0	0	1.09285	0.238783	0	0	0	0	0	0	0	0	0	0.0464294	0.977946	-3.98824	down
novel_miR_1358	2	0	3	1	1	3	0	0	0	0	0	0	0.271009	0	0.358175	0.280598	0.13139	0.526931	0	0	0	0	0	0	0.00402182	0.486601	-3.98467	down
novel_miR_238	0	2	3	2	3	0	0	0	0	0	0	0	0	0.242856	0.358175	0.561196	0.394169	0	0	0	0	0	0	0	0.0100016	0.625455	-3.94938	down
novel_miR_42	4	0	3	0	3	0	0	0	0	0	0	0	0.542018	0	0.358175	0	0.394169	0	0	0	0	0	0	0	0.0227004	0.918544	-3.87497	down
rno-miR-463-3p	0	0	28	0	0	0	0	0	0	0	1	0	0	0	3.34296	0	0	0	0	0	0	0	0.153946	0	0.0310181	0.918984	-3.85078	down
novel_miR_1311	3	0	1	9	4	0	1	0	0	0	0	0	0.406514	0	0.119392	2.52538	0.525558	0	0.0888072	0	0	0	0	0	0.00791757	0.586151	-3.7673	down
rno-miR-871-3p	2	2	105	0	3	0	0	0	0	2	2	3	0.271009	0.242856	12.5361	0	0.394169	0	0	0	0	0.279429	0.307891	0.39475	0.00346417	0.486601	-3.66953	down
novel_miR_88	1	0	2	0	3	2	0	0	0	0	0	0	0.135505	0	0.238783	0	0.394169	0.351287	0	0	0	0	0	0	0.024854	0.918544	-3.64547	down
novel_miR_1106	4	1	0	0	3	0	0	0	0	0	0	0	0.542018	0.121428	0	0	0.394169	0	0	0	0	0	0	0	0.0491712	0.979911	-3.61332	down
novel_miR_526	0	4	3	0	1	0	0	0	0	0	0	0	0	0.485712	0.358175	0	0.13139	0	0	0	0	0	0	0	0.0477822	0.977946	-3.56161	down
novel_miR_555	0	3	4	0	1	0	0	0	0	0	0	0	0	0.364284	0.477566	0	0.13139	0	0	0	0	0	0	0	0.0471234	0.977946	-3.54871	down
rno-miR-743b-3p	0	0	62	0	0	0	1	3	0	1	0	1	0	0	7.40228	0	0	0	0.0888072	0.427493	0	0.139715	0	0.131583	0.0405297	0.94668	-3.05321	down
novel_miR_736	0	2	3	3	4	0	0	1	0	0	0	0	0	0.242856	0.358175	0.841793	0.525558	0	0	0.142498	0	0	0	0	0.0171267	0.810511	-3.02534	down
rno-miR-741-3p	4	0	312	2	2	5	9	11	3	9	3	2	0.542018	0	37.2502	0.561196	0.262779	0.878218	0.799265	1.56747	0.268323	1.25743	0.461837	0.263167	0.00747759	0.586151	-2.99198	down
novel_miR_475	2	1	1	5	1	0	1	0	0	0	0	0	0.271009	0.121428	0.119392	1.40299	0.13139	0	0.0888072	0	0	0	0	0	0.0283788	0.918984	-2.97207	down
novel_miR_1127	2	0	2	4	1	1	0	0	1	0	0	0	0.271009	0	0.238783	1.12239	0.13139	0.175644	0	0	0.0894409	0	0	0	0.0274668	0.918984	-2.93538	down
novel_miR_525	3	1	3	3	3	1	0	0	2	0	0	0	0.406514	0.121428	0.358175	0.841793	0.394169	0.175644	0	0	0.178882	0	0	0	0.00211347	0.411188	-2.6852	down
novel_miR_941	7	2	1	6	18	5	2	3	0	0	2	0	0.948532	0.242856	0.119392	1.68359	2.36501	0.878218	0.177614	0.427493	0	0	0.307891	0	0.00291275	0.473318	-2.54972	down
novel_miR_932	1	0	3	16	6	0	0	3	1	0	2	0	0.135505	0	0.358175	4.48956	0.788337	0	0	0.427493	0.0894409	0	0.307891	0	0.04338	0.977946	-2.30439	down
novel_miR_1255	2	2	3	21	9	0	1	3	2	3	0	1	0.271009	0.242856	0.358175	5.89255	1.18251	0	0.0888072	0.427493	0.178882	0.419144	0	0.131583	0.0166144	0.81046	-2.21381	down
novel_miR_1253	1	3	2	12	3	4	2	2	1	1	0	1	0.135505	0.364284	0.238783	3.36717	0.394169	0.702575	0.177614	0.284995	0.0894409	0.139715	0	0.131583	0.00982458	0.625455	-2.14405	down
novel_miR_283	2	0	1	2	3	1	0	0	2	0	0	0	0.271009	0	0.119392	0.561196	0.394169	0.175644	0	0	0.178882	0	0	0	0.0322979	0.918984	-2.12426	down
novel_miR_397	2	0	6	1	3	1	2	1	0	0	0	0	0.271009	0	0.716349	0.280598	0.394169	0.175644	0.177614	0.142498	0	0	0	0	0.0306549	0.918984	-2.06939	down
novel_miR_1063	4	5	3	1	1	6	1	0	5	0	0	0	0.542018	0.60714	0.358175	0.280598	0.13139	1.05386	0.0888072	0	0.447204	0	0	0	0.0142704	0.757196	-2.02189	down
novel_miR_910	0	7	4	5	4	7	0	2	0	3	1	2	0	0.849996	0.477566	1.40299	0.525558	1.22951	0	0.284995	0	0.419144	0.153946	0.263167	0.0182046	0.812534	-1.86189	down
novel_miR_890	2	5	1	15	12	2	2	3	4	1	3	0	0.271009	0.60714	0.119392	4.20897	1.57667	0.351287	0.177614	0.427493	0.357763	0.139715	0.461837	0	0.0239299	0.918544	-1.81335	down
novel_miR_683	2	1	2	1	2	2	1	1	1	0	0	0	0.271009	0.121428	0.238783	0.280598	0.262779	0.351287	0.0888072	0.142498	0.0894409	0	0	0	0.0305091	0.918984	-1.75277	down
novel_miR_1085	496	677	1795	2069	2233	385	418	674	365	212	653	235	67.2103	82.2068	214.308	580.557	293.393	67.6228	37.1214	96.0435	32.6459	29.6195	100.527	30.9221	0.000311894	0.257683	-1.74568	down
novel_miR_242	5	1	6	4	7	2	5	0	3	0	1	0	0.677523	0.121428	0.716349	1.12239	0.919727	0.351287	0.444036	0	0.268323	0	0.153946	0	0.0188696	0.812534	-1.73567	down
novel_miR_587	5	4	0	4	6	5	3	2	4	0	0	0	0.677523	0.485712	0	1.12239	0.788337	0.878218	0.266422	0.284995	0.357763	0	0	0	0.0190256	0.812534	-1.72608	down
novel_miR_350	6	7	8	8	14	0	0	7	7	0	0	2	0.813027	0.849996	0.955133	2.24478	1.83945	0	0	0.997484	0.626086	0	0	0.263167	0.0451808	0.977946	-1.6237	down
novel_miR_1199	2	1	3	5	7	2	2	0	3	0	0	3	0.271009	0.121428	0.358175	1.40299	0.919727	0.351287	0.177614	0	0.268323	0	0	0.39475	0.0347911	0.918984	-1.59448	down
novel_miR_115	1	3	2	1	2	2	1	1	1	1	0	0	0.135505	0.364284	0.238783	0.280598	0.262779	0.351287	0.0888072	0.142498	0.0894409	0.139715	0	0	0.0492594	0.979911	-1.53841	down
novel_miR_704	4	4	9	7	9	4	6	3	1	1	2	2	0.542018	0.485712	1.07452	1.96418	1.18251	0.702575	0.532843	0.427493	0.0894409	0.139715	0.307891	0.263167	0.00722321	0.586151	-1.51586	down
novel_miR_356	3	7	5	18	20	7	4	9	2	2	6	3	0.406514	0.849996	0.596958	5.05076	2.62779	1.22951	0.355229	1.28248	0.178882	0.279429	0.923674	0.39475	0.0318633	0.918984	-1.40364	down
rno-miR-509-5p	7	4	20	0	7	15	2	3	4	3	4	6	0.948532	0.485712	2.38783	0	0.919727	2.63466	0.177614	0.427493	0.357763	0.419144	0.615783	0.789501	0.0400693	0.94668	-1.39086	down
rno-miR-205	8	27	34	17	11	56	11	10	14	20	6	10	1.08404	3.27856	4.05931	4.77016	1.44529	9.83605	0.976879	1.42498	1.25217	2.79429	0.923674	1.31583	0.00549628	0.534666	-1.38436	down
rno-miR-200b-3p	37	30	77	38	108	84	22	27	57	31	20	22	5.01367	3.64284	9.19315	10.6627	14.1901	14.7541	1.95376	3.84744	5.09813	4.33115	3.07891	2.89484	0.000264163	0.257683	-1.32735	down
novel_miR_360	15	17	16	15	20	2	12	2	8	4	5	10	2.03257	2.06428	1.91027	4.20897	2.62779	0.351287	1.06569	0.284995	0.715527	0.558858	0.769728	1.31583	0.00493802	0.508616	-1.31409	down
novel_miR_256	43	27	69	22	46	11	19	39	21	1	10	7	5.8267	3.27856	8.23802	6.17315	6.04392	1.93208	1.68734	5.55741	1.87826	0.139715	1.53946	0.921084	0.0137479	0.752265	-1.30207	down
rno-miR-346	5	15	7	2	18	4	10	1	1	5	1	6	0.677523	1.82142	0.835741	0.561196	2.36501	0.702575	0.888072	0.142498	0.0894409	0.698573	0.153946	0.789501	0.0405383	0.94668	-1.2757	down
rno-miR-200a-3p	24	32	79	26	201	83	25	22	62	22	30	54	3.25211	3.8857	9.43193	7.29554	26.4093	14.5784	2.22018	3.13495	5.54533	3.07372	4.61837	7.10551	0.00598162	0.551253	-1.26175	down
novel_miR_1193	10	5	22	7	15	2	12	7	9	0	2	1	1.35505	0.60714	2.62661	1.96418	1.97084	0.351287	1.06569	0.997484	0.804968	0	0.307891	0.131583	0.0391553	0.94668	-1.24022	down
novel_miR_783	10	5	22	7	15	2	12	7	9	0	2	1	1.35505	0.60714	2.62661	1.96418	1.97084	0.351287	1.06569	0.997484	0.804968	0	0.307891	0.131583	0.0389854	0.94668	-1.24019	down
novel_miR_1346	5	5	5	6	9	4	6	5	2	2	2	0	0.677523	0.60714	0.596958	1.68359	1.18251	0.702575	0.532843	0.712489	0.178882	0.279429	0.307891	0	0.0328921	0.918984	-1.22337	down
novel_miR_233	40	78	153	155	204	44	56	55	66	37	73	53	5.42018	9.47139	18.2669	43.4927	26.8035	7.72832	4.9732	7.83737	5.9031	5.16944	11.238	6.97392	0.00297344	0.473318	-1.19689	down
novel_miR_1196	21	19	32	12	28	7	17	19	14	4	2	10	2.8456	2.30713	3.82053	3.36717	3.67891	1.22951	1.50972	2.70746	1.25217	0.558858	0.307891	1.31583	0.0166628	0.81046	-1.06384	down
novel_miR_469	13	15	11	11	21	8	7	16	3	1	7	8	1.76156	1.82142	1.31331	3.08658	2.75918	1.40515	0.62165	2.27996	0.268323	0.139715	1.07762	1.05267	0.0467862	0.977946	-1.04626	down
rno-miR-1949	11	8	20	20	11	7	14	7	6	6	6	8	1.49055	0.971424	2.38783	5.61196	1.44529	1.22951	1.2433	0.997484	0.536645	0.838287	0.923674	1.05267	0.02518	0.918544	-0.989171	down
novel_miR_214	37	26	50	57	49	48	47	28	56	21	9	28	5.01367	3.15713	5.96958	15.9941	6.43809	8.4309	4.17394	3.98994	5.00869	2.93401	1.38551	3.68434	0.00964537	0.625455	-0.893227	down
novel_miR_1322	25	21	28	26	52	19	33	17	20	11	18	12	3.38761	2.54999	3.34296	7.29554	6.83226	3.33723	2.93064	2.42246	1.78882	1.53686	2.77102	1.579	0.0108493	0.633238	-0.880657	down
novel_miR_1361	41	24	38	31	45	16	29	35	24	6	17	14	5.55569	2.91427	4.53688	8.69853	5.91253	2.8103	2.57541	4.98742	2.14658	0.838287	2.61708	1.84217	0.0264793	0.918984	-0.864835	down
rno-miR-877	38	32	20	10	21	23	46	35	52	52	28	46	5.14917	3.8857	2.38783	2.80598	2.75918	4.0398	4.08513	4.98742	4.65092	7.26516	4.31048	6.05284	0.0432171	0.977946	0.623388	up
rno-miR-23b-5p	10	9	15	5	9	7	31	18	19	17	11	14	1.35505	1.09285	1.79087	1.40299	1.18251	1.22951	2.75302	2.56496	1.69938	2.37515	1.6934	1.84217	0.032636	0.918984	0.753722	up
rno-miR-31a-5p	16	24	36	16	27	43	112	24	124	54	26	31	2.16807	2.91427	4.2981	4.48956	3.54752	7.55268	9.9464	3.41995	11.0907	7.54459	4.00259	4.07909	0.0398262	0.94668	0.783544	up
rno-miR-93-3p	16	18	11	5	11	12	29	22	20	28	20	27	2.16807	2.1857	1.31331	1.40299	1.44529	2.10772	2.57541	3.13495	1.78882	3.91201	3.07891	3.55275	0.0206558	0.861152	0.799392	up
rno-miR-325-3p	21	8	9	2	6	8	35	16	37	7	23	12	2.8456	0.971424	1.07452	0.561196	0.788337	1.40515	3.10825	2.27996	3.30931	0.978002	3.54075	1.579	0.0332443	0.918984	0.980849	up
novel_miR_309	10	3	2	2	5	5	13	14	16	12	4	10	1.35505	0.364284	0.238783	0.561196	0.656948	0.878218	1.15449	1.99497	1.43105	1.67657	0.615783	1.31583	0.0345522	0.918984	1.07349	up
rno-miR-582-5p	17	9	18	1	10	15	41	17	48	21	19	38	2.30358	1.09285	2.14905	0.280598	1.3139	2.63466	3.64109	2.42246	4.29316	2.93401	2.92497	5.00017	0.00392188	0.486601	1.11955	up
novel_miR_443	2	1	1	0	1	2	4	8	4	5	5	0	0.271009	0.121428	0.119392	0	0.13139	0.351287	0.355229	1.13998	0.357763	0.698573	0.769728	0	0.0465332	0.977946	1.64177	up
rno-miR-6318	1	1	3	0	0	1	2	3	13	5	5	2	0.135505	0.121428	0.358175	0	0	0.175644	0.177614	0.427493	1.16273	0.698573	0.769728	0.263167	0.00760343	0.586151	1.95669	up
novel_miR_1280	0	1	4	0	0	0	1	13	8	3	1	3	0	0.121428	0.477566	0	0	0	0.0888072	1.85247	0.715527	0.419144	0.153946	0.39475	0.0176176	0.811802	2.30081	up
novel_miR_1058	1	0	0	0	0	1	2	7	2	0	1	3	0.135505	0	0	0	0	0.175644	0.177614	0.997484	0.178882	0	0.153946	0.39475	0.0341958	0.918984	2.3611	up
novel_miR_145	1	0	0	1	2	0	7	7	15	0	1	3	0.135505	0	0	0.280598	0.262779	0	0.62165	0.997484	1.34161	0	0.153946	0.39475	0.0113337	0.640172	2.46235	up
novel_miR_100	0	0	1	0	1	0	0	8	0	4	3	0	0	0	0.119392	0	0.13139	0	0	1.13998	0	0.558858	0.461837	0	0.0405488	0.94668	2.62888	up
novel_miR_92	0	0	0	0	0	1	0	1	2	2	6	4	0	0	0	0	0	0.175644	0	0.142498	0.178882	0.279429	0.923674	0.526334	0.00877804	0.614814	3.09513	up
novel_miR_563	0	0	0	0	0	0	4	0	1	2	1	0	0	0	0	0	0	0	0.355229	0	0.0894409	0.279429	0.153946	0	0.04656	0.977946	3.38726	up
rno-miR-344b-1-3p	0	0	0	0	0	0	0	2	2	3	1	0	0	0	0	0	0	0	0	0.284995	0.178882	0.419144	0.153946	0	0.0272724	0.918984	3.5147	up
novel_miR_782	0	0	0	0	0	0	3	0	3	0	2	1	0	0	0	0	0	0	0.266422	0	0.268323	0	0.307891	0.131583	0.0242158	0.918544	3.5233	up
novel_miR_105	0	0	0	0	0	0	0	0	1	1	1	6	0	0	0	0	0	0	0	0	0.0894409	0.139715	0.153946	0.789501	0.0356887	0.918984	3.6613	up
novel_miR_1245	0	0	0	0	0	0	4	0	1	1	5	0	0	0	0	0	0	0	0.355229	0	0.0894409	0.139715	0.769728	0	0.0233868	0.918544	3.92464	up
